# Supplementary material for: Distinct genetic pathways define pre-malignant versus compensatory clonal hematopoiesis in Shwachman-Diamond syndrome
Source: Nat Commun. 2021 Feb 26;12:1334. doi: 10.1038/s41467-021-21588-4 (PMC7910481; doi:10.1038/s41467-021-21588-4)
Supplement: Supplementary file 3 — Supplementary Software 1 [file 41467_2021_21588_MOESM3_ESM.zip]

Archive with 10 entries (10 files):
- Rosetta scripts/interface_mutation_evaluation/mutations.resfile
- Rosetta scripts/point_mutant_evaluation/run.sbatch
- Rosetta scripts/point_mutant_evaluation/EIF6_missense.sh
- Rosetta scripts/point_mutant_evaluation/eif6_mutants.xml
- Rosetta scripts/interface_mutation_evaluation/analyze_flex_ddG.py
- Rosetta scripts/interface_mutation_evaluation/ddG-backrub.xml
- Rosetta scripts/interface_mutation_evaluation/run.sbatch
- Rosetta scripts/eif6_model_refinement/run.sbatch
- Rosetta scripts/interface_mutation_evaluation/eif6.py
- Rosetta scripts/eif6_model_refinement/fastrelax.xml
