# Supplementary material for: Distinct genetic pathways define pre-malignant versus compensatory clonal hematopoiesis in Shwachman-Diamond syndrome
Source: Nat Commun. 2021 Feb 26;12:1334. doi: 10.1038/s41467-021-21588-4 (PMC7910481; doi:10.1038/s41467-021-21588-4)
Supplement: Supplementary file 3 — Supplementary Software 1 [file 41467_2021_21588_MOESM3_ESM.zip › Rosetta scripts/interface_mutation_evaluation/mutations.resfile]

NATRO
start
150 I PIKAA R
