# Supplementary material for: Distinct genetic pathways define pre-malignant versus compensatory clonal hematopoiesis in Shwachman-Diamond syndrome
Source: Nat Commun. 2021 Feb 26;12:1334. doi: 10.1038/s41467-021-21588-4 (PMC7910481; doi:10.1038/s41467-021-21588-4)
Supplement: Supplementary file 3 — Supplementary Software 1 [file 41467_2021_21588_MOESM3_ESM.zip › Rosetta scripts/interface_mutation_evaluation/run.sbatch]

#!/bin/bash
#SBATCH -c 12                               # Request one core
#SBATCH -N 1                               # Request one node (if you request more than one core with -c, also using
#SBATCH -t 0-12:00                         # Runtime in D-HH:MM format
#SBATCH -p short                           # Partition to run in
#SBATCH --mem=8G                           # Memory total in MB (for all cores)
#SBATCH -o runlogs/%j.out
#SBATCH -e runlogs/%j.err
#SBATCH --mail-type=END                    # Type of email notification- BEGIN,END,FAIL,ALL 
#SBATCH --mail-user=james.bowman@proteininnovation.org

module load gcc/6.2.0
module load python/2.7.12 
python eif6.py
