# Supplementary material for: Distinct genetic pathways define pre-malignant versus compensatory clonal hematopoiesis in Shwachman-Diamond syndrome
Source: Nat Commun. 2021 Feb 26;12:1334. doi: 10.1038/s41467-021-21588-4 (PMC7910481; doi:10.1038/s41467-021-21588-4)
Supplement: Supplementary file 3 — Supplementary Software 1 [file 41467_2021_21588_MOESM3_ESM.zip › Rosetta scripts/eif6_model_refinement/fastrelax.xml]

<ROSETTASCRIPTS>

  <SCOREFXNS>
    <ScoreFunction name="sfxn_evaluate" weights="beta" > 
    </ScoreFunction>
  </SCOREFXNS>

  <RESIDUE_SELECTORS>
  </RESIDUE_SELECTORS>

  <TASKOPERATIONS>
    <LimitAromaChi2 name="limitchi2" include_trp="1" />
    <RestrictToRepacking name="restrict_to_repack" />
    <IncludeCurrent name="include_starting_rotamers" />
    <ExtraRotamersGeneric name="extra_rots" ex1aro="True" ex2aro="True" />
  </TASKOPERATIONS>

  <FILTERS>
    <Rmsd name="RMSD_check" threshold="1" superimpose="True" confidence="0" />
  </FILTERS>

  <MOVERS>
    <Dssp name="dssp" />
    <FastRelax name="fastrelax" scorefxn="sfxn_evaluate" repeats="5" task_operations="limitchi2,restrict_to_repack,include_starting_rotamers,extra_rots" cartesian="false" bondangle="false" bondlength="false" />
  </MOVERS>

  <PROTOCOLS>
    <Add mover_name="dssp" /> 
    <Add mover_name="fastrelax" />
    <Add filter_name="RMSD_check" />
  </PROTOCOLS>

</ROSETTASCRIPTS>
