# Supplementary material for: Distinct genetic pathways define pre-malignant versus compensatory clonal hematopoiesis in Shwachman-Diamond syndrome
Source: Nat Commun. 2021 Feb 26;12:1334. doi: 10.1038/s41467-021-21588-4 (PMC7910481; doi:10.1038/s41467-021-21588-4)
Supplement: Supplementary file 5 — Source data [file 41467_2021_21588_MOESM5_ESM.xlsx]

## Sheet: Figure 1D
Figure 1D
	EIF6	TP53
C>A	0.0981308	0.0864198
C>G	0.11215	0.104938
C>T	0.420561	0.512346
T>A	0.0981308	0.0802469
T>C	0.191589	0.148148
T>G	0.0794393	0.0679012

## Sheet: Figure 1E
Figure 1E
Patient age at time of sample in years	Total somatic mutations
1.92	2
3.35	0
5.35	0
2.78	0
9.22	7
0.81	0
12.41	0
7.15	2
2.26	1
3.57	1
1.91	0
2.13	1
4.41	0
15.81	4
26.33	9
3.75	0
3.07	2
6.04	2
10.9	0
9.38	6
13.24	1
7.43	0
13.04	4
16.8	12
9.88	8
8.84	5
14.3	0
17.36	0
21.26	2
9.62	1
7.66	5
5.27	1
16.01	0
16.78	1
20.59	1
11.12	1
12.52	0
11.51	8
2.91	0
6.89	3
4.6	1
5.43	1
21.97	4
7.09	10
16.16	6
10.1	2
15.53	4
18.35	0
16.12	0
4.7	0
10.84	1
5.41	3
14.84	0
9.92	0
7.44	0
12.9	2
16.8	1
11.43	4
13.44	3
14.1	0
4.59	1
19.97	7
12.25	10
14.27	6
2.64	4
29.43	2
7.13	1
12.94	0
23.47	3
7.6	1
29.18	0
31.77	5
7.65	1
2.38	5
14.55	0
2.9	4
6.24	0
9.56	0
22.3	9
18.01	1
6.74	0
3.09	0
9.55	9
28.79	21
17.97	1
16.95	6
6.02	1
1.65	0
20.11	4
37.21	3
4.19	0
11.46	13
4.33	0
2.25	0
0.59	0
16.38	12
14.43	4
27.89	4
8.71	0
17.08	9
15.06	1
39.39	14
10.77	5
19.63	2
49.31	4
22.97	1
0.28	0
47.77	11
14.11	5
18.38	5

## Sheet: Figure 2D
Figure 2D
RPL23 interface	Other
0.29	7.429
-3.996	4.215
1.306	6.743
10.327	15.31
3.272	32.532
2.398	20.242
3.73	18.531
3.131	5.061
9.382	7.563
1.392	10.805
2.914	0.429
-2.635	8.502
	4.76
	3.416
	9.227
	6.125
	8.239
	6.135
	19.77
	10.247
	10.233
	30.976
	8.213
	2.71
	15.146
	14.045
	-1.015
	9.154
	10.502
	-1.041
	12.373
	17.519
	14.303
	10.775
	0.511
	3.393
	12.494
	7.235
	12.438
	3.244
	7.368
	6.297
	-0.832
	7.843
	30.215
	12.378
	16.026
	16.804
	51.238
	35.351
	21.172
	9.833
	24.974
	10.306
	30.743
	19.496
	13.449
	0.439
	4.272
	7.072
	2.446
	-0.185
	6.544
	3.874
	6.575
	5.24
	11.111
	16.593
	11.859
	23.569
	14.712
	2.447
	27.056
	9.345
	5.789
	1.116
	46.324
	1.119
	24.926
	13.868
	10.733
	30.517
	7.328
	15.597
	7.923

## Sheet: Figure 2E
Figure 2E	Relative expression of EIF6 mRNA (upper panel) and western blot (lower panel)
	GAPDH	EIF6-V5									Lower Panel:
Sample	CT	CT	DELTA CT	DELTA DELTA CT	2^-DELTA DELTACT	AVERAGE	STDEV		AVERAGE delta CT
WT -	15.546	24.4722	8.92621	0.0548894	0.962668				8.87132
WT -	15.6012	24.4661	8.86496	-0.00636419	1.00442
WT -	15.6064	24.4292	8.8228	-0.0485252	1.03421							V5 (EIF6)
WT +	15.546	18.0134	2.46742	-6.4039	84.6774	85.6248	1.24022
WT +	15.6012	18.0233	2.42215	-6.44918	87.3768							top panel
WT +	15.6064	18.0714	2.46499	-6.40634	84.8202
I13N -	15.5982	24.6331	9.03485	0.066034	0.95526				AVG delta CT
I13N -	15.6271	24.5963	8.96923	0.000406901	0.999718				8.96882
I13N -	15.6544	24.5568	8.90238	-0.0664409	1.04713
6: I13N +	15.7303	18.0933	2.36303	-6.60579	97.3957	102.065	3.4071
6: I13N +	15.7455	18.0227	2.27717	-6.69165	103.368
6: I13N +	15.7747	18.0234	2.24868	-6.72014	105.43
7: R67W -	15.5125	24.5622	9.04972	0.0235462	0.983811				AVG delta CT			GAPDH
7: R67W -	15.5362	24.5782	9.04194	0.0157728	0.989127				9.02617
7: R67W -	15.5622	24.5491	8.98685	-0.039319	1.02763							bottom
8: R67W +	15.5963	17.8844	2.28806	-6.73811	106.751	109.675	4.42354
8: R67W +	15.6087	17.9022	2.29354	-6.73263	106.347
8: R67W +	15.6801	17.8492	2.16911	-6.85706	115.926
9: G69S -	15.6653	24.577	8.91169	-0.017897	1.01248	1.00014			AVG delta CT
9: G69S -	15.6672	24.6313	8.96417	0.0345885	0.97631				8.92958
9: G69S -	15.7283	24.6412	8.91289	-0.0166915	1.01164
10: G69S +	15.8275	18.2183	2.3908	-6.53878	92.9755	91.3059	1.49229
10: G69S +	15.7881	18.2363	2.44814	-6.48145	89.3532
10: G69S +	15.8639	18.2764	2.41248	-6.5171	91.5891				AVG delta CT
11: P73R -	15.7051	24.7094	9.00428	-0.0112181	1.00781	1.0006			9.0155
11: P73R -	15.7098	24.7914	9.08166	0.0661583	0.955178
11: P73R -	15.7629	24.7235	8.96056	-0.0549402	1.03882
12: P73R +	15.7999	18.6494	2.84948	-6.16602	71.8056	74.8394	2.29605
12: P73R +	15.8418	18.6217	2.77989	-6.23561	75.3538
12: P73R +	15.8319	18.5739	2.74201	-6.27349	77.3587
13: N106S -	15.5121	24.4161	8.90404	0.0246801	0.983039	1.00028			AVG delta CT
13: N106S -	15.5645	24.4671	8.90254	0.023181	0.984061				8.87936
13: N106S -	15.5677	24.3992	8.8315	-0.0478611	1.03373
14: N106S +	15.5918	17.9216	2.32986	-6.5495	93.6691	96.9798	2.60236
14: N106S +	15.5328	17.8086	2.27584	-6.60352	97.243
14: N106S +	15.6076	17.8427	2.23511	-6.64425	100.027				AVG delta CT
15: A194T -	15.7838	25.0852	9.30133	-0.00187524	1.0013	1.00016			9.30321
15: A194T -	15.8337	25.1694	9.33567	0.0324589	0.977752
15: A194T -	15.8401	25.1127	9.27263	-0.0305837	1.02143
16: A194T +	15.9818	18.8078	2.82603	-6.47718	89.0894	90.2749	1.0107
16: A194T +	15.9797	18.7882	2.80854	-6.49467	90.1762
16: A194T +	15.9429	18.7295	2.78658	-6.51663	91.5592
17: G196R -	15.7752	24.9327	9.15756	0.0374664	0.974365	1.00024			AVG delta CT
17: G196R -	15.7902	24.9121	9.12183	0.00174363	0.998792				9.12009
17: G196R -	15.869	24.9499	9.08088	-0.03921	1.02755
18: G196R +	15.7752	18.6026	2.82745	-6.29264	78.3923	80.3626	5.20183
18: G196R +	15.7902	18.6775	2.88725	-6.23284	75.2095
18: G196R +	15.869	18.5381	2.66911	-6.45098	87.4859

## Sheet: Figure 2F
Figure 2F
V5									VINCULIN

## Sheet: Figure 2H
Figure 2H

## Sheet: Figure 2I
Figure 2I
Percent nucleolar Localization by Immunoflourescence
	EIF6-V5	EIF6-N106S-V5
Experiment 1	100	0
Experiment 2	92.59	0
Experiment 3	100	1.9
Experiment 4	100	0.83

## Sheet: Figure 2J
Figure 2 J
		BFU-E			Myeloid (G/M/GM)
shSBDS + EIF6 WT		35.5	27.6	34	5	4.5	5.5
shSBDS + EIF6 N106S		185	183.5	164	20.5	32.5	28

## Sheet: Figure 2K
Figure 2K Growth Competition (% of day 1)
	EIF6-WT			EIF6-N106S
Day 0	1	1	1	1	1	1
Day 2	0.94	0.98	0.98	0.98	0.98	1
Day 4	0.93	1.03	1.01	1.3	1.47	1.47
Day 6	0.517	0.63	0.59	1.22	1.39	1.39

## Sheet: Figure 3A
Figure 3a Polysome Profile Source data performed in SDS primary fibroblasts with indicated shRNAs									Columns A-AA for right side of panel A, remaining columns left side of panel A)
shRNA:	shLUC			shLUC (2)			shLUC (3)			shEIF6-1			shEIF6-1 (2)			shEIF6-1 (3)			shEIF6--2			shEIF6-2 (2)			shEIF6-2 (3)			shRNA:	shLUC			shLUC (2)			shLUC (3)			shTP53-1			shTP53-1 (2)			shTP53-1 (3)			shTP53-2
1.15.20	Time	Voltage		Time	Voltage		Time	Voltage		Time	Voltage		Time	Voltage		Time	Voltage		Time	Voltage		Time	Voltage		Time	Voltage		3.3.20	Time	Voltage		Time	Voltage		Time	Voltage		Time	Voltage		Time	Voltage		Time	Voltage		Time	Voltage
	1.437	0.353		1.422	0.407		1.422	0.375		1.422	0.358		1.422	0.388		1.422	0.386		1.422	0.365		1.422	0.388		1.422	0.379			1.422	0.651		1.422	0.372		1.437	0.399		1.422	0.396		1.422	0.342		1.422	0.394		1.422	0.375
	1.64	0.327		1.625	0.407		1.625	0.375		1.625	0.352		1.625	0.362		1.625	0.38		1.625	0.365		1.625	0.362		1.625	0.379			1.625	0.645		1.625	0.366		1.64	0.399		1.625	0.37		1.625	0.342		1.625	0.378		1.625	0.359
	1.843	0.25		1.828	0.308		1.828	0.277		1.828	0.257		1.828	0.284		1.828	0.284		1.828	0.267		1.828	0.284		1.828	0.28			1.828	0.55		1.828	0.271		1.843	0.29		1.828	0.292		1.828	0.243		1.828	0.292		1.828	0.272
	2.046	0.326		2.031	0.364		2.031	0.332		2.031	0.324		2.031	0.361		2.031	0.352		2.031	0.322		2.031	0.361		2.031	0.336			2.031	0.617		2.031	0.337		2.046	0.386		2.031	0.368		2.031	0.304		2.031	0.363		2.031	0.344
	2.249	0.35		2.234	0.403		2.234	0.37		2.234	0.355		2.234	0.385		2.234	0.382		2.234	0.361		2.234	0.385		2.234	0.374			2.234	0.648		2.234	0.368		2.249	0.398		2.234	0.393		2.234	0.338		2.234	0.391		2.234	0.371
	2.453	0.353		2.437	0.407		2.437	0.374		2.437	0.358		2.437	0.388		2.437	0.385		2.437	0.365		2.437	0.388		2.437	0.379			2.437	0.651		2.437	0.372		2.453	0.399		2.437	0.396		2.437	0.342		2.437	0.394		2.437	0.374
	2.656	0.353		2.64	0.407		2.64	0.375		2.64	0.358		2.64	0.388		2.64	0.386		2.64	0.365		2.64	0.388		2.64	0.379			2.64	0.651		2.64	0.372		2.656	0.399		2.64	0.396		2.64	0.343		2.64	0.394		2.64	0.375
	2.859	0.353		2.843	0.407		2.843	0.375		2.843	0.359		2.843	0.388		2.843	0.386		2.843	0.365		2.843	0.388		2.843	0.379			2.843	0.651		2.843	0.372		2.859	0.399		2.843	0.396		2.843	0.343		2.843	0.395		2.843	0.375
	3.062	0.353		3.046	0.407		3.046	0.375		3.046	0.358		3.046	0.388		3.046	0.386		3.046	0.365		3.046	0.388		3.046	0.379			3.046	0.651		3.046	0.372		3.062	0.399		3.046	0.396		3.046	0.343		3.046	0.395		3.046	0.375
	3.265	0.353		3.249	0.407		3.249	0.375		3.249	0.358		3.249	0.388		3.249	0.386		3.249	0.365		3.249	0.388		3.249	0.379			3.249	0.651		3.249	0.372		3.265	0.399		3.249	0.396		3.249	0.343		3.265	0.395		3.249	0.375
	3.468	0.353		3.452	0.407		3.452	0.375		3.452	0.358		3.452	0.388		3.452	0.386		3.452	0.365		3.452	0.388		3.452	0.379			3.452	0.651		3.452	0.372		3.468	0.399		3.452	0.397		3.452	0.343		3.468	0.395		3.452	0.375
	3.671	0.353		3.655	0.407		3.655	0.375		3.655	0.358		3.655	0.388		3.655	0.386		3.655	0.365		3.655	0.388		3.655	0.379			3.655	0.651		3.655	0.372		3.671	0.399		3.655	0.397		3.655	0.343		3.671	0.395		3.655	0.375
	3.874	0.353		3.858	0.407		3.858	0.375		3.858	0.358		3.858	0.388		3.858	0.386		3.858	0.365		3.858	0.388		3.858	0.379			3.858	0.651		3.858	0.372		3.874	0.399		3.858	0.397		3.858	0.343		3.874	0.395		3.858	0.375
	4.077	0.353		4.062	0.407		4.062	0.375		4.062	0.358		4.062	0.388		4.062	0.386		4.062	0.365		4.062	0.388		4.061	0.379			4.062	0.651		4.061	0.372		4.077	0.399		4.062	0.397		4.061	0.343		4.077	0.395		4.062	0.375
	4.28	0.353		4.265	0.407		4.265	0.375		4.265	0.358		4.265	0.388		4.265	0.386		4.265	0.365		4.265	0.388		4.265	0.379			4.265	0.651		4.265	0.372		4.28	0.399		4.265	0.397		4.265	0.343		4.28	0.395		4.265	0.375
	4.483	0.353		4.468	0.407		4.468	0.375		4.468	0.358		4.468	0.388		4.468	0.386		4.468	0.365		4.468	0.388		4.468	0.379			4.468	0.651		4.468	0.373		4.483	0.399		4.468	0.397		4.468	0.343		4.483	0.395		4.468	0.375
	4.686	0.353		4.671	0.407		4.671	0.375		4.671	0.358		4.671	0.388		4.671	0.386		4.671	0.365		4.671	0.388		4.671	0.379			4.671	0.651		4.671	0.373		4.686	0.399		4.671	0.397		4.671	0.343		4.686	0.395		4.671	0.375
	4.889	0.353		4.874	0.407		4.874	0.375		4.874	0.358		4.874	0.388		4.874	0.386		4.874	0.365		4.874	0.388		4.874	0.379			4.874	0.651		4.874	0.373		4.889	0.399		4.874	0.397		4.874	0.343		4.889	0.395		4.874	0.375
	5.092	0.353		5.077	0.407		5.077	0.375		5.077	0.358		5.077	0.388		5.077	0.386		5.077	0.365		5.077	0.388		5.077	0.379			5.077	0.651		5.077	0.373		5.093	0.399		5.077	0.397		5.077	0.343		5.093	0.395		5.077	0.375
	5.296	0.353		5.28	0.407		5.28	0.375		5.28	0.358		5.28	0.388		5.28	0.386		5.28	0.365		5.28	0.388		5.28	0.379			5.28	0.651		5.28	0.373		5.296	0.399		5.28	0.397		5.28	0.343		5.296	0.395		5.28	0.375
	5.499	0.353		5.483	0.407		5.483	0.375		5.483	0.358		5.483	0.388		5.483	0.386		5.483	0.365		5.483	0.388		5.483	0.379			5.483	0.651		5.483	0.373		5.499	0.399		5.483	0.397		5.483	0.343		5.499	0.395		5.483	0.375
	5.702	0.353		5.686	0.407		5.686	0.375		5.686	0.358		5.686	0.388		5.686	0.386		5.686	0.365		5.686	0.388		5.686	0.379			5.686	0.651		5.686	0.373		5.702	0.399		5.686	0.397		5.686	0.343		5.702	0.395		5.686	0.375
	5.905	0.353		5.889	0.408		5.889	0.375		5.889	0.358		5.889	0.388		5.889	0.386		5.889	0.365		5.889	0.388		5.889	0.379			5.889	0.651		5.889	0.373		5.905	0.399		5.889	0.397		5.889	0.343		5.905	0.395		5.889	0.375
	6.108	0.353		6.092	0.408		6.092	0.375		6.092	0.358		6.092	0.388		6.092	0.386		6.092	0.365		6.092	0.388		6.092	0.379			6.092	0.651		6.092	0.373		6.108	0.399		6.092	0.397		6.092	0.343		6.108	0.395		6.092	0.376
	6.311	0.353		6.295	0.408		6.295	0.375		6.295	0.358		6.295	0.388		6.295	0.386		6.295	0.365		6.295	0.388		6.295	0.379			6.295	0.651		6.295	0.373		6.311	0.399		6.296	0.398		6.295	0.343		6.311	0.395		6.295	0.376
	6.514	0.353		6.498	0.408		6.498	0.375		6.498	0.358		6.498	0.388		6.498	0.385		6.498	0.365		6.498	0.388		6.498	0.379			6.498	0.651		6.498	0.373		6.514	0.399		6.499	0.398		6.498	0.343		6.514	0.395		6.498	0.376
	6.717	0.353		6.702	0.408		6.702	0.375		6.701	0.358		6.702	0.388		6.702	0.385		6.702	0.365		6.702	0.388		6.702	0.379			6.702	0.651		6.701	0.373		6.717	0.399		6.702	0.398		6.701	0.344		6.717	0.395		6.702	0.376
	6.92	0.353		6.905	0.408		6.905	0.375		6.905	0.358		6.905	0.388		6.905	0.385		6.905	0.365		6.905	0.388		6.905	0.379			6.905	0.651		6.905	0.373		6.92	0.399		6.905	0.398		6.905	0.344		6.92	0.395		6.905	0.376
	7.123	0.353		7.108	0.408		7.108	0.375		7.108	0.358		7.108	0.388		7.108	0.385		7.108	0.365		7.108	0.388		7.108	0.379			7.108	0.651		7.108	0.373		7.123	0.399		7.108	0.398		7.108	0.344		7.123	0.395		7.108	0.376
	7.326	0.353		7.311	0.408		7.311	0.375		7.311	0.358		7.311	0.388		7.311	0.385		7.311	0.365		7.311	0.388		7.311	0.379			7.311	0.651		7.311	0.373		7.326	0.4		7.311	0.398		7.311	0.344		7.326	0.395		7.311	0.376
	7.529	0.353		7.514	0.408		7.514	0.375		7.514	0.358		7.514	0.388		7.514	0.386		7.514	0.365		7.514	0.388		7.514	0.379			7.514	0.651		7.514	0.373		7.529	0.4		7.514	0.398		7.514	0.344		7.529	0.395		7.514	0.376
	7.733	0.353		7.717	0.408		7.717	0.375		7.717	0.358		7.717	0.388		7.717	0.386		7.717	0.365		7.717	0.388		7.717	0.379			7.717	0.651		7.717	0.373		7.733	0.4		7.717	0.398		7.717	0.344		7.733	0.396		7.717	0.376
	7.936	0.353		7.92	0.408		7.92	0.375		7.92	0.358		7.92	0.388		7.92	0.386		7.92	0.365		7.92	0.388		7.92	0.379			7.92	0.651		7.92	0.373		7.936	0.4		7.92	0.398		7.92	0.344		7.936	0.396		7.92	0.376
	8.139	0.353		8.123	0.408		8.123	0.375		8.123	0.358		8.123	0.388		8.123	0.386		8.123	0.365		8.123	0.388		8.123	0.379			8.123	0.652		8.123	0.373		8.139	0.4		8.123	0.398		8.123	0.344		8.139	0.396		8.123	0.376
	8.342	0.353		8.326	0.408		8.326	0.375		8.326	0.358		8.326	0.388		8.326	0.386		8.326	0.365		8.326	0.388		8.326	0.379			8.326	0.653		8.326	0.373		8.342	0.4		8.326	0.398		8.326	0.344		8.342	0.396		8.326	0.376
	8.545	0.353		8.529	0.408		8.529	0.375		8.529	0.358		8.529	0.388		8.529	0.386		8.529	0.365		8.529	0.388		8.529	0.379			8.529	0.654		8.529	0.373		8.545	0.4		8.529	0.398		8.529	0.344		8.545	0.396		8.529	0.376
	8.748	0.353		8.732	0.408		8.732	0.375		8.732	0.358		8.732	0.388		8.732	0.386		8.732	0.365		8.732	0.388		8.732	0.379			8.732	0.654		8.732	0.373		8.748	0.4		8.732	0.398		8.732	0.344		8.748	0.396		8.732	0.376
	8.951	0.353		8.935	0.408		8.935	0.375		8.935	0.358		8.935	0.388		8.935	0.386		8.935	0.365		8.935	0.388		8.935	0.379			8.935	0.655		8.935	0.373		8.951	0.4		8.936	0.398		8.935	0.344		8.951	0.396		8.935	0.376
	9.154	0.353		9.138	0.408		9.138	0.375		9.138	0.358		9.138	0.388		9.138	0.386		9.138	0.365		9.138	0.388		9.138	0.379			9.138	0.656		9.138	0.373		9.154	0.4		9.139	0.398		9.138	0.344		9.154	0.396		9.138	0.376
	9.357	0.353		9.341	0.408		9.341	0.375		9.341	0.358		9.341	0.388		9.342	0.385		9.341	0.365		9.341	0.388		9.341	0.379			9.342	0.656		9.341	0.373		9.357	0.4		9.342	0.398		9.341	0.344		9.357	0.396		9.341	0.376
	9.56	0.353		9.545	0.408		9.545	0.375		9.545	0.358		9.545	0.388		9.545	0.385		9.545	0.365		9.545	0.388		9.545	0.379			9.545	0.656		9.544	0.373		9.56	0.4		9.545	0.398		9.545	0.344		9.56	0.396		9.545	0.376
	9.763	0.353		9.748	0.409		9.748	0.375		9.748	0.358		9.748	0.388		9.748	0.385		9.748	0.365		9.748	0.388		9.748	0.379			9.748	0.656		9.748	0.373		9.763	0.4		9.748	0.398		9.748	0.344		9.763	0.397		9.748	0.376
	9.966	0.353		9.951	0.409		9.951	0.375		9.951	0.358		9.951	0.388		9.951	0.386		9.951	0.365		9.951	0.388		9.951	0.379			9.951	0.656		9.951	0.373		9.966	0.4		9.951	0.398		9.951	0.344		9.966	0.397		9.951	0.376
	10.169	0.353		10.154	0.409		10.154	0.375		10.154	0.358		10.154	0.388		10.154	0.386		10.154	0.365		10.154	0.388		10.154	0.379			10.154	0.656		10.154	0.373		10.169	0.4		10.154	0.398		10.154	0.344		10.169	0.397		10.154	0.376
	10.372	0.353		10.357	0.409		10.357	0.375		10.357	0.358		10.357	0.388		10.357	0.386		10.357	0.365		10.357	0.388		10.357	0.379			10.357	0.656		10.357	0.373		10.373	0.4		10.357	0.398		10.357	0.344		10.372	0.397		10.357	0.376
	10.576	0.353		10.56	0.409		10.56	0.375		10.56	0.358		10.56	0.388		10.56	0.386		10.56	0.365		10.56	0.388		10.56	0.379			10.56	0.656		10.56	0.373		10.576	0.4		10.56	0.398		10.56	0.345		10.576	0.397		10.56	0.376
	10.779	0.353		10.763	0.409		10.763	0.375		10.763	0.358		10.763	0.388		10.763	0.386		10.763	0.365		10.763	0.388		10.763	0.379			10.763	0.655		10.763	0.373		10.779	0.4		10.763	0.398		10.763	0.345		10.779	0.397		10.763	0.376
	10.982	0.353		10.966	0.409		10.966	0.375		10.966	0.358		10.966	0.388		10.966	0.386		10.966	0.365		10.966	0.388		10.966	0.379			10.966	0.655		10.966	0.373		10.982	0.4		10.966	0.398		10.982	0.345		10.982	0.397		10.966	0.376
	11.185	0.353		11.169	0.409		11.169	0.375		11.169	0.358		11.169	0.388		11.169	0.385		11.169	0.365		11.169	0.388		11.169	0.379			11.169	0.655		11.169	0.374		11.185	0.4		11.169	0.398		11.185	0.345		11.185	0.397		11.169	0.376
	11.388	0.353		11.372	0.409		11.372	0.375		11.372	0.358		11.372	0.388		11.372	0.385		11.372	0.365		11.372	0.388		11.372	0.379			11.372	0.655		11.372	0.374		11.388	0.4		11.372	0.398		11.388	0.345		11.388	0.397		11.372	0.376
	11.591	0.353		11.575	0.409		11.575	0.375		11.575	0.358		11.575	0.388		11.575	0.385		11.575	0.365		11.575	0.388		11.575	0.379			11.575	0.654		11.575	0.373		11.591	0.4		11.576	0.398		11.591	0.345		11.591	0.397		11.575	0.376
	11.794	0.353		11.778	0.409		11.778	0.375		11.778	0.358		11.778	0.388		11.778	0.385		11.778	0.365		11.778	0.388		11.778	0.379			11.778	0.654		11.779	0.373		11.794	0.4		11.779	0.398		11.794	0.345		11.795	0.396		11.778	0.376
	11.997	0.353		11.981	0.409		11.981	0.375		11.981	0.358		11.981	0.388		11.981	0.385		11.982	0.365		11.981	0.388		11.981	0.379			11.981	0.654		11.982	0.373		11.997	0.4		11.982	0.398		11.997	0.345		11.998	0.396		11.981	0.376
	12.2	0.353		12.185	0.409		12.185	0.375		12.185	0.358		12.185	0.388		12.185	0.385		12.185	0.365		12.185	0.388		12.185	0.379			12.185	0.654		12.185	0.373		12.2	0.4		12.185	0.398		12.2	0.345		12.201	0.396		12.185	0.376
	12.403	0.353		12.388	0.409		12.388	0.375		12.388	0.358		12.388	0.388		12.388	0.385		12.388	0.365		12.388	0.388		12.388	0.379			12.388	0.654		12.388	0.373		12.403	0.4		12.388	0.398		12.403	0.345		12.404	0.396		12.388	0.376
	12.606	0.353		12.591	0.409		12.591	0.375		12.591	0.358		12.591	0.388		12.591	0.385		12.591	0.365		12.591	0.388		12.591	0.379			12.591	0.654		12.591	0.373		12.606	0.4		12.591	0.398		12.606	0.345		12.607	0.396		12.591	0.376
	12.809	0.353		12.794	0.409		12.794	0.375		12.794	0.358		12.794	0.388		12.794	0.385		12.794	0.365		12.794	0.388		12.794	0.379			12.794	0.654		12.794	0.373		12.809	0.4		12.794	0.398		12.809	0.345		12.81	0.396		12.794	0.376
	13.012	0.353		12.997	0.409		12.997	0.375		12.997	0.358		12.997	0.388		12.997	0.385		12.997	0.365		12.997	0.388		12.997	0.379			12.997	0.654		12.997	0.373		13.013	0.4		12.997	0.398		13.012	0.345		13.013	0.396		12.997	0.376
	13.216	0.353		13.2	0.409		13.2	0.375		13.2	0.358		13.2	0.388		13.2	0.385		13.2	0.365		13.2	0.388		13.2	0.379			13.2	0.654		13.2	0.373		13.216	0.4		13.2	0.398		13.216	0.345		13.216	0.396		13.2	0.376
	13.419	0.353		13.403	0.409		13.403	0.375		13.403	0.358		13.403	0.388		13.403	0.385		13.403	0.365		13.403	0.388		13.403	0.379			13.403	0.654		13.403	0.373		13.419	0.4		13.403	0.398		13.419	0.345		13.419	0.396		13.403	0.376
	13.622	0.353		13.606	0.409		13.606	0.375		13.606	0.358		13.606	0.388		13.606	0.385		13.606	0.365		13.606	0.388		13.606	0.379			13.606	0.653		13.606	0.373		13.622	0.4		13.606	0.398		13.622	0.345		13.622	0.396		13.606	0.376
	13.825	0.353		13.809	0.409		13.809	0.375		13.809	0.358		13.809	0.388		13.809	0.385		13.809	0.365		13.809	0.388		13.809	0.379			13.809	0.653		13.809	0.373		13.825	0.4		13.809	0.398		13.825	0.345		13.825	0.396		13.809	0.376
	14.028	0.353		14.012	0.409		14.012	0.375		14.012	0.358		14.012	0.388		14.012	0.385		14.012	0.365		14.012	0.388		14.012	0.379			14.012	0.653		14.013	0.373		14.028	0.4		14.012	0.398		14.028	0.345		14.029	0.396		14.012	0.376
	14.231	0.353		14.215	0.409		14.215	0.375		14.215	0.358		14.215	0.388		14.215	0.385		14.215	0.365		14.215	0.388		14.215	0.379			14.215	0.653		14.216	0.373		14.231	0.4		14.216	0.398		14.231	0.345		14.232	0.396		14.215	0.376
	14.434	0.353		14.418	0.409		14.418	0.375		14.418	0.358		14.418	0.388		14.418	0.385		14.418	0.365		14.418	0.388		14.418	0.379			14.418	0.653		14.419	0.373		14.434	0.4		14.419	0.398		14.434	0.345		14.435	0.396		14.418	0.376
	14.637	0.353		14.621	0.409		14.621	0.375		14.622	0.358		14.621	0.388		14.621	0.385		14.621	0.365		14.621	0.388		14.621	0.379			14.621	0.653		14.622	0.373		14.637	0.4		14.622	0.398		14.637	0.345		14.638	0.396		14.621	0.376
	14.84	0.353		14.825	0.409		14.825	0.375		14.825	0.358		14.825	0.388		14.825	0.385		14.825	0.365		14.825	0.388		14.825	0.379			14.825	0.653		14.825	0.373		14.84	0.4		14.825	0.398		14.84	0.345		14.841	0.396		14.825	0.376
	15.043	0.353		15.028	0.41		15.028	0.375		15.028	0.358		15.028	0.388		15.028	0.385		15.028	0.365		15.028	0.388		15.028	0.379			15.028	0.653		15.028	0.373		15.043	0.4		15.028	0.398		15.043	0.346		15.044	0.396		15.028	0.376
	15.246	0.353		15.231	0.41		15.231	0.375		15.231	0.358		15.231	0.388		15.231	0.385		15.231	0.365		15.231	0.388		15.231	0.379			15.231	0.653		15.231	0.373		15.246	0.4		15.231	0.398		15.246	0.346		15.247	0.396		15.231	0.376
	15.449	0.353		15.434	0.41		15.434	0.375		15.434	0.358		15.434	0.388		15.434	0.385		15.434	0.365		15.434	0.388		15.434	0.379			15.434	0.653		15.434	0.373		15.449	0.4		15.434	0.398		15.449	0.346		15.45	0.397		15.434	0.376
	15.652	0.353		15.637	0.41		15.637	0.375		15.637	0.358		15.637	0.388		15.637	0.385		15.637	0.365		15.637	0.388		15.637	0.379			15.637	0.653		15.637	0.373		15.653	0.4		15.637	0.398		15.652	0.346		15.653	0.397		15.637	0.376
	15.856	0.353		15.84	0.41		15.84	0.375		15.84	0.358		15.84	0.388		15.84	0.385		15.84	0.365		15.84	0.388		15.84	0.379			15.84	0.653		15.84	0.373		15.856	0.4		15.84	0.398		15.856	0.346		15.856	0.397		15.84	0.376
	16.059	0.353		16.043	0.41		16.043	0.375		16.043	0.358		16.043	0.388		16.043	0.385		16.043	0.365		16.043	0.388		16.043	0.379			16.043	0.653		16.043	0.373		16.059	0.4		16.043	0.398		16.059	0.346		16.059	0.397		16.043	0.376
	16.262	0.353		16.246	0.41		16.246	0.375		16.246	0.358		16.246	0.388		16.246	0.385		16.246	0.365		16.246	0.388		16.246	0.379			16.246	0.653		16.246	0.373		16.262	0.4		16.246	0.398		16.262	0.346		16.262	0.397		16.246	0.376
	16.465	0.353		16.449	0.41		16.449	0.375		16.449	0.358		16.449	0.388		16.449	0.385		16.449	0.365		16.449	0.388		16.449	0.379			16.449	0.653		16.449	0.373		16.465	0.4		16.449	0.398		16.465	0.346		16.465	0.397		16.449	0.376
	16.668	0.353		16.652	0.41		16.652	0.375		16.652	0.358		16.652	0.388		16.652	0.385		16.652	0.365		16.652	0.388		16.652	0.379			16.652	0.653		16.652	0.373		16.668	0.4		16.652	0.398		16.668	0.346		16.669	0.397		16.652	0.376
	16.871	0.353		16.855	0.41		16.855	0.375		16.855	0.358		16.855	0.388		16.855	0.385		16.855	0.365		16.855	0.388		16.855	0.379			16.855	0.653		16.856	0.373		16.871	0.4		16.856	0.398		16.871	0.346		16.872	0.397		16.855	0.376
	17.074	0.353		17.058	0.41		17.058	0.375		17.058	0.358		17.058	0.388		17.058	0.385		17.058	0.365		17.058	0.388		17.058	0.379			17.058	0.653		17.059	0.373		17.074	0.4		17.059	0.398		17.074	0.346		17.075	0.397		17.058	0.376
	17.277	0.353		17.261	0.41		17.261	0.375		17.262	0.358		17.261	0.388		17.261	0.385		17.261	0.365		17.261	0.388		17.261	0.379			17.261	0.653		17.262	0.373		17.277	0.4		17.262	0.398		17.277	0.346		17.278	0.397		17.261	0.376
	17.48	0.353		17.465	0.41		17.465	0.375		17.465	0.358		17.465	0.388		17.465	0.385		17.465	0.365		17.465	0.388		17.465	0.379			17.465	0.653		17.465	0.373		17.48	0.4		17.465	0.398		17.48	0.346		17.481	0.397		17.465	0.376
	17.683	0.353		17.668	0.41		17.668	0.375		17.668	0.358		17.668	0.388		17.668	0.385		17.668	0.365		17.668	0.388		17.668	0.379			17.668	0.653		17.668	0.373		17.683	0.4		17.668	0.398		17.683	0.346		17.684	0.397		17.668	0.376
	17.886	0.353		17.871	0.41		17.871	0.375		17.871	0.358		17.871	0.388		17.871	0.385		17.871	0.365		17.871	0.388		17.871	0.379			17.871	0.653		17.871	0.373		17.886	0.4		17.871	0.398		17.886	0.346		17.887	0.397		17.871	0.376
	18.089	0.353		18.074	0.41		18.074	0.375		18.074	0.358		18.074	0.388		18.074	0.385		18.074	0.365		18.074	0.388		18.074	0.379			18.074	0.653		18.074	0.373		18.089	0.4		18.074	0.398		18.089	0.346		18.09	0.397		18.074	0.376
	18.292	0.353		18.277	0.41		18.277	0.375		18.277	0.358		18.277	0.388		18.277	0.385		18.277	0.365		18.277	0.388		18.277	0.379			18.277	0.652		18.277	0.373		18.293	0.4		18.277	0.398		18.292	0.346		18.293	0.397		18.277	0.376
	18.495	0.353		18.48	0.41		18.48	0.375		18.48	0.358		18.48	0.388		18.48	0.385		18.48	0.365		18.48	0.388		18.48	0.379			18.48	0.652		18.48	0.373		18.496	0.4		18.48	0.398		18.496	0.346		18.496	0.397		18.48	0.376
	18.699	0.353		18.683	0.41		18.683	0.375		18.683	0.358		18.683	0.388		18.683	0.385		18.683	0.365		18.683	0.388		18.683	0.379			18.683	0.652		18.683	0.373		18.699	0.4		18.683	0.398		18.699	0.346		18.699	0.397		18.683	0.376
	18.902	0.353		18.886	0.41		18.886	0.375		18.886	0.358		18.886	0.388		18.886	0.385		18.886	0.365		18.886	0.388		18.886	0.379			18.886	0.652		18.886	0.373		18.902	0.4		18.886	0.398		18.902	0.346		18.902	0.397		18.886	0.376
	19.105	0.353		19.089	0.41		19.089	0.375		19.089	0.358		19.089	0.388		19.089	0.385		19.089	0.365		19.089	0.388		19.089	0.379			19.089	0.652		19.089	0.373		19.105	0.4		19.089	0.398		19.105	0.346		19.105	0.397		19.089	0.376
	19.308	0.353		19.292	0.41		19.292	0.375		19.292	0.358		19.292	0.388		19.292	0.385		19.292	0.365		19.292	0.388		19.292	0.379			19.292	0.652		19.292	0.373		19.308	0.4		19.292	0.398		19.308	0.346		19.309	0.397		19.292	0.376
	19.511	0.353		19.495	0.41		19.495	0.375		19.495	0.358		19.495	0.388		19.495	0.385		19.495	0.365		19.495	0.388		19.495	0.379			19.495	0.652		19.496	0.373		19.511	0.4		19.496	0.398		19.511	0.346		19.512	0.397		19.495	0.376
	19.714	0.353		19.698	0.41		19.698	0.375		19.698	0.358		19.698	0.388		19.698	0.385		19.698	0.365		19.698	0.388		19.698	0.379			19.698	0.652		19.699	0.373		19.714	0.4		19.699	0.399		19.714	0.346		19.715	0.397		19.698	0.376
	19.917	0.353		19.901	0.41		19.901	0.375		19.902	0.358		19.901	0.388		19.901	0.385		19.901	0.365		19.901	0.388		19.901	0.379			19.901	0.652		19.902	0.373		19.917	0.4		19.902	0.399		19.917	0.346		19.918	0.397		19.901	0.376
	20.12	0.353		20.105	0.41		20.105	0.375		20.105	0.358		20.105	0.388		20.105	0.385		20.105	0.365		20.105	0.388		20.105	0.379			20.104	0.652		20.105	0.373		20.12	0.4		20.105	0.399		20.12	0.346		20.121	0.397		20.105	0.376
	20.323	0.353		20.308	0.41		20.308	0.375		20.308	0.358		20.308	0.388		20.308	0.385		20.308	0.365		20.308	0.388		20.308	0.379			20.308	0.652		20.308	0.373		20.323	0.4		20.308	0.399		20.323	0.346		20.324	0.397		20.308	0.376
	20.526	0.353		20.511	0.41		20.511	0.375		20.511	0.358		20.511	0.388		20.511	0.385		20.511	0.365		20.511	0.388		20.511	0.38			20.511	0.652		20.511	0.373		20.526	0.4		20.511	0.399		20.527	0.346		20.527	0.397		20.511	0.376
	20.729	0.353		20.714	0.41		20.714	0.375		20.714	0.358		20.714	0.388		20.714	0.385		20.714	0.365		20.714	0.388		20.714	0.379			20.714	0.652		20.714	0.373		20.729	0.4		20.714	0.399		20.73	0.346		20.73	0.397		20.714	0.376
	20.932	0.353		20.917	0.41		20.917	0.375		20.917	0.358		20.917	0.388		20.917	0.385		20.917	0.365		20.917	0.388		20.917	0.379			20.917	0.652		20.917	0.373		20.933	0.4		20.917	0.399		20.933	0.346		20.933	0.397		20.917	0.376
	21.136	0.353		21.12	0.41		21.12	0.375		21.12	0.358		21.12	0.388		21.12	0.385		21.12	0.365		21.12	0.388		21.12	0.379			21.12	0.652		21.12	0.373		21.136	0.4		21.12	0.399		21.136	0.346		21.136	0.397		21.12	0.376
	21.339	0.353		21.323	0.41		21.323	0.375		21.323	0.359		21.323	0.388		21.323	0.385		21.323	0.365		21.323	0.388		21.323	0.379			21.323	0.652		21.323	0.373		21.339	0.4		21.323	0.399		21.339	0.346		21.339	0.397		21.323	0.376
	21.542	0.353		21.526	0.41		21.526	0.375		21.526	0.359		21.526	0.388		21.526	0.385		21.526	0.365		21.526	0.388		21.526	0.379			21.526	0.651		21.526	0.373		21.542	0.4		21.526	0.399		21.542	0.346		21.542	0.397		21.526	0.376
	21.745	0.353		21.729	0.411		21.729	0.375		21.729	0.359		21.729	0.388		21.729	0.385		21.729	0.365		21.729	0.388		21.729	0.379			21.729	0.651		21.729	0.373		21.745	0.4		21.729	0.399		21.746	0.346		21.745	0.397		21.729	0.376
	21.948	0.353		21.932	0.411		21.932	0.375		21.932	0.359		21.932	0.388		21.932	0.385		21.932	0.365		21.932	0.388		21.932	0.379			21.932	0.651		21.932	0.373		21.948	0.4		21.932	0.399		21.949	0.346		21.949	0.397		21.932	0.376
	22.151	0.353		22.135	0.411		22.135	0.375		22.135	0.359		22.135	0.388		22.135	0.385		22.135	0.365		22.135	0.388		22.135	0.379			22.135	0.651		22.136	0.373		22.151	0.4		22.136	0.399		22.152	0.346		22.152	0.397		22.135	0.376
	22.354	0.353		22.338	0.411		22.338	0.375		22.338	0.359		22.338	0.388		22.338	0.385		22.338	0.365		22.338	0.388		22.338	0.379			22.338	0.651		22.339	0.373		22.354	0.4		22.339	0.399		22.355	0.346		22.355	0.397		22.338	0.376
	22.557	0.353		22.541	0.411		22.541	0.375		22.541	0.359		22.541	0.388		22.541	0.385		22.541	0.365		22.541	0.388		22.541	0.379			22.541	0.651		22.542	0.373		22.557	0.4		22.542	0.399		22.558	0.346		22.558	0.397		22.541	0.376
	22.76	0.353		22.745	0.411		22.745	0.375		22.745	0.359		22.745	0.388		22.745	0.385		22.745	0.365		22.745	0.388		22.744	0.379			22.744	0.651		22.745	0.373		22.76	0.4		22.745	0.399		22.761	0.346		22.761	0.397		22.745	0.376
	22.963	0.353		22.948	0.411		22.948	0.376		22.948	0.359		22.948	0.388		22.948	0.385		22.948	0.365		22.948	0.388		22.948	0.379			22.948	0.651		22.949	0.373		22.963	0.4		22.948	0.399		22.964	0.346		22.964	0.397		22.948	0.376
	23.166	0.353		23.151	0.411		23.151	0.376		23.151	0.359		23.151	0.388		23.151	0.385		23.151	0.365		23.151	0.388		23.151	0.379			23.151	0.651		23.152	0.373		23.166	0.4		23.151	0.399		23.167	0.346		23.167	0.397		23.151	0.376
	23.369	0.353		23.354	0.411		23.354	0.376		23.354	0.359		23.354	0.388		23.354	0.385		23.354	0.365		23.354	0.388		23.354	0.379			23.354	0.651		23.355	0.373		23.369	0.4		23.354	0.399		23.37	0.346		23.37	0.397		23.354	0.376
	23.572	0.353		23.557	0.411		23.557	0.376		23.557	0.359		23.557	0.388		23.557	0.385		23.557	0.365		23.557	0.388		23.557	0.38			23.557	0.651		23.558	0.373		23.573	0.4		23.557	0.399		23.573	0.346		23.573	0.396		23.557	0.376
	23.775	0.353		23.76	0.411		23.76	0.376		23.76	0.358		23.76	0.388		23.76	0.385		23.76	0.365		23.76	0.388		23.76	0.38			23.76	0.651		23.761	0.373		23.776	0.4		23.76	0.399		23.776	0.346		23.776	0.396		23.76	0.376
	23.979	0.353		23.963	0.411		23.963	0.376		23.963	0.359		23.963	0.388		23.963	0.385		23.963	0.365		23.963	0.388		23.963	0.38			23.963	0.651		23.964	0.373		23.979	0.4		23.964	0.399		23.979	0.346		23.979	0.396		23.963	0.376
	24.182	0.353		24.166	0.411		24.166	0.376		24.166	0.359		24.166	0.388		24.166	0.385		24.166	0.365		24.166	0.388		24.166	0.38			24.166	0.651		24.167	0.373		24.182	0.4		24.167	0.399		24.182	0.346		24.182	0.396		24.166	0.376
	24.385	0.353		24.369	0.411		24.369	0.376		24.369	0.359		24.369	0.388		24.369	0.385		24.369	0.365		24.369	0.388		24.369	0.38			24.369	0.651		24.37	0.373		24.385	0.4		24.37	0.399		24.386	0.346		24.385	0.396		24.369	0.376
	24.588	0.353		24.572	0.411		24.572	0.376		24.588	0.358		24.572	0.388		24.572	0.385		24.572	0.365		24.572	0.388		24.572	0.38			24.572	0.651		24.573	0.373		24.588	0.4		24.573	0.399		24.589	0.346		24.588	0.396		24.572	0.376
	24.791	0.353		24.775	0.411		24.775	0.376		24.791	0.358		24.775	0.388		24.775	0.385		24.775	0.365		24.775	0.388		24.775	0.38			24.775	0.651		24.776	0.372		24.791	0.4		24.776	0.399		24.792	0.346		24.792	0.396		24.775	0.376
	24.994	0.353		24.978	0.411		24.978	0.376		24.994	0.358		24.978	0.388		24.978	0.385		24.978	0.365		24.978	0.388		24.978	0.38			24.978	0.651		24.98	0.372		24.994	0.4		24.979	0.399		24.995	0.346		24.995	0.396		24.978	0.376
	25.197	0.353		25.181	0.411		25.181	0.376		25.197	0.358		25.181	0.388		25.181	0.385		25.181	0.365		25.181	0.388		25.181	0.38			25.181	0.651		25.183	0.372		25.197	0.4		25.182	0.399		25.198	0.346		25.198	0.396		25.181	0.376
	25.4	0.353		25.385	0.411		25.385	0.376		25.4	0.358		25.384	0.388		25.385	0.385		25.385	0.365		25.384	0.388		25.385	0.38			25.384	0.651		25.386	0.372		25.4	0.4		25.385	0.399		25.401	0.346		25.401	0.396		25.384	0.376
	25.603	0.353		25.588	0.411		25.588	0.376		25.603	0.358		25.588	0.388		25.588	0.385		25.588	0.365		25.588	0.388		25.588	0.38			25.587	0.651		25.589	0.372		25.603	0.4		25.589	0.399		25.604	0.346		25.604	0.396		25.588	0.376
	25.806	0.353		25.791	0.411		25.791	0.376		25.806	0.358		25.791	0.388		25.791	0.385		25.791	0.365		25.791	0.388		25.791	0.38			25.791	0.651		25.792	0.373		25.806	0.4		25.792	0.399		25.807	0.346		25.807	0.396		25.791	0.376
	26.009	0.353		25.994	0.411		25.994	0.376		26.009	0.358		25.994	0.388		25.994	0.385		25.994	0.365		25.994	0.388		25.994	0.38			25.994	0.651		25.995	0.373		26.009	0.4		25.995	0.399		26.01	0.346		26.01	0.396		25.994	0.376
	26.212	0.353		26.197	0.411		26.197	0.376		26.212	0.358		26.197	0.388		26.197	0.385		26.197	0.365		26.197	0.388		26.197	0.38			26.197	0.651		26.198	0.373		26.213	0.4		26.198	0.399		26.213	0.346		26.213	0.396		26.197	0.376
	26.415	0.353		26.4	0.411		26.4	0.376		26.416	0.358		26.4	0.388		26.4	0.385		26.4	0.365		26.4	0.388		26.4	0.38			26.4	0.651		26.401	0.373		26.416	0.4		26.401	0.399		26.416	0.346		26.416	0.396		26.4	0.376
	26.619	0.353		26.603	0.412		26.603	0.376		26.619	0.358		26.603	0.388		26.603	0.385		26.603	0.365		26.603	0.388		26.603	0.38			26.603	0.651		26.604	0.373		26.619	0.4		26.604	0.399		26.619	0.346		26.619	0.396		26.603	0.376
	26.822	0.353		26.806	0.412		26.806	0.376		26.822	0.358		26.806	0.388		26.806	0.385		26.806	0.365		26.806	0.388		26.806	0.38			26.806	0.651		26.808	0.373		26.822	0.4		26.807	0.399		26.822	0.346		26.822	0.396		26.806	0.376
	27.025	0.353		27.009	0.412		27.009	0.376		27.025	0.358		27.009	0.388		27.009	0.385		27.009	0.365		27.009	0.388		27.009	0.38			27.009	0.651		27.011	0.373		27.025	0.4		27.01	0.399		27.025	0.346		27.025	0.396		27.009	0.376
	27.228	0.353		27.212	0.412		27.212	0.376		27.228	0.358		27.212	0.388		27.212	0.385		27.212	0.365		27.212	0.388		27.212	0.38			27.213	0.651		27.214	0.373		27.228	0.4		27.213	0.399		27.229	0.347		27.228	0.396		27.212	0.376
	27.431	0.353		27.415	0.412		27.415	0.376		27.431	0.358		27.415	0.388		27.415	0.385		27.415	0.365		27.415	0.388		27.415	0.38			27.416	0.651		27.417	0.373		27.431	0.4		27.416	0.4		27.432	0.347		27.432	0.396		27.415	0.376
	27.634	0.353		27.618	0.412		27.618	0.376		27.634	0.358		27.618	0.388		27.618	0.385		27.618	0.365		27.618	0.388		27.618	0.38			27.619	0.651		27.62	0.373		27.634	0.4		27.619	0.4		27.635	0.347		27.635	0.396		27.618	0.376
	27.837	0.353		27.821	0.412		27.821	0.376		27.837	0.358		27.821	0.388		27.821	0.385		27.821	0.365		27.821	0.388		27.821	0.38			27.822	0.651		27.823	0.373		27.837	0.4		27.822	0.4		27.838	0.347		27.838	0.396		27.821	0.376
	28.04	0.353		28.024	0.412		28.024	0.376		28.04	0.358		28.024	0.388		28.025	0.385		28.025	0.365		28.024	0.388		28.024	0.38			28.025	0.651		28.026	0.373		28.04	0.4		28.025	0.4		28.041	0.347		28.041	0.396		28.024	0.376
	28.243	0.353		28.228	0.412		28.228	0.376		28.243	0.358		28.228	0.388		28.228	0.385		28.228	0.365		28.228	0.388		28.228	0.38			28.228	0.651		28.229	0.373		28.243	0.4		28.229	0.4		28.244	0.347		28.244	0.396		28.228	0.376
	28.446	0.353		28.431	0.412		28.431	0.376		28.446	0.358		28.431	0.388		28.431	0.385		28.431	0.365		28.431	0.388		28.431	0.38			28.431	0.651		28.432	0.373		28.446	0.4		28.432	0.4		28.447	0.347		28.447	0.396		28.431	0.376
	28.649	0.353		28.634	0.412		28.634	0.376		28.649	0.358		28.634	0.388		28.634	0.385		28.634	0.365		28.634	0.388		28.634	0.38			28.634	0.651		28.636	0.373		28.649	0.401		28.635	0.4		28.65	0.347		28.65	0.396		28.64	0.376
	28.852	0.353		28.837	0.412		28.837	0.376		28.852	0.358		28.837	0.388		28.837	0.385		28.837	0.365		28.837	0.388		28.837	0.38			28.837	0.651		28.839	0.373		28.852	0.401		28.838	0.4		28.853	0.347		28.853	0.396		28.843	0.376
	29.055	0.353		29.04	0.412		29.04	0.376		29.056	0.358		29.04	0.388		29.04	0.385		29.04	0.365		29.04	0.388		29.04	0.38			29.04	0.651		29.042	0.373		29.056	0.401		29.041	0.4		29.056	0.347		29.056	0.396		29.046	0.376
	29.259	0.353		29.243	0.412		29.243	0.376		29.259	0.358		29.243	0.388		29.243	0.385		29.243	0.365		29.243	0.388		29.243	0.38			29.243	0.651		29.245	0.373		29.259	0.401		29.244	0.4		29.259	0.347		29.259	0.396		29.249	0.376
	29.462	0.353		29.446	0.412		29.446	0.376		29.462	0.358		29.446	0.388		29.446	0.385		29.446	0.365		29.446	0.388		29.446	0.38			29.446	0.651		29.448	0.373		29.462	0.401		29.447	0.4		29.462	0.347		29.462	0.396		29.452	0.375
	29.665	0.353		29.649	0.412		29.649	0.376		29.665	0.358		29.649	0.388		29.649	0.385		29.649	0.365		29.649	0.388		29.649	0.38			29.649	0.651		29.651	0.373		29.665	0.401		29.65	0.4		29.665	0.347		29.665	0.396		29.655	0.375
	29.868	0.353		29.852	0.412		29.852	0.376		29.868	0.358		29.852	0.388		29.852	0.385		29.852	0.365		29.852	0.388		29.852	0.38			29.853	0.651		29.854	0.373		29.868	0.4		29.854	0.4		29.869	0.347		29.868	0.396		29.859	0.375
	30.071	0.353		30.055	0.412		30.055	0.376		30.071	0.358		30.055	0.388		30.055	0.385		30.055	0.365		30.055	0.388		30.055	0.38			30.056	0.651		30.057	0.373		30.071	0.4		30.057	0.4		30.072	0.347		30.072	0.396		30.062	0.375
	30.274	0.353		30.258	0.412		30.258	0.376		30.274	0.358		30.258	0.388		30.258	0.385		30.258	0.365		30.258	0.388		30.258	0.38			30.259	0.651		30.26	0.373		30.274	0.4		30.26	0.4		30.275	0.347		30.275	0.396		30.265	0.375
	30.477	0.353		30.461	0.412		30.461	0.376		30.477	0.358		30.461	0.388		30.461	0.385		30.461	0.365		30.461	0.388		30.461	0.38			30.462	0.651		30.463	0.373		30.477	0.4		30.463	0.4		30.478	0.347		30.478	0.396		30.468	0.375
	30.68	0.353		30.664	0.412		30.664	0.376		30.68	0.358		30.664	0.388		30.665	0.385		30.664	0.365		30.664	0.388		30.664	0.38			30.665	0.651		30.666	0.373		30.68	0.4		30.666	0.4		30.681	0.347		30.681	0.396		30.671	0.375
	30.883	0.353		30.868	0.412		30.868	0.376		30.883	0.358		30.868	0.388		30.868	0.385		30.868	0.365		30.868	0.388		30.868	0.38			30.868	0.651		30.869	0.373		30.883	0.4		30.869	0.4		30.884	0.347		30.884	0.396		30.874	0.375
	31.086	0.353		31.071	0.412		31.071	0.376		31.086	0.358		31.071	0.388		31.071	0.385		31.071	0.365		31.071	0.388		31.071	0.38			31.071	0.651		31.073	0.372		31.086	0.4		31.072	0.4		31.087	0.347		31.087	0.396		31.077	0.375
	31.289	0.353		31.274	0.412		31.274	0.376		31.289	0.358		31.274	0.388		31.274	0.385		31.274	0.365		31.274	0.388		31.274	0.38			31.274	0.651		31.276	0.372		31.289	0.4		31.275	0.4		31.29	0.347		31.29	0.396		31.28	0.375
	31.492	0.353		31.477	0.412		31.477	0.376		31.492	0.358		31.477	0.388		31.477	0.385		31.477	0.365		31.477	0.388		31.477	0.38			31.477	0.651		31.479	0.372		31.492	0.4		31.479	0.4		31.493	0.347		31.493	0.396		31.483	0.375
	31.695	0.353		31.68	0.412		31.68	0.376		31.696	0.358		31.68	0.388		31.68	0.385		31.68	0.365		31.68	0.388		31.68	0.38			31.68	0.651		31.682	0.372		31.696	0.4		31.682	0.4		31.696	0.347		31.696	0.396		31.686	0.375
	31.899	0.353		31.883	0.412		31.883	0.376		31.899	0.358		31.883	0.388		31.883	0.385		31.883	0.366		31.883	0.388		31.883	0.38			31.883	0.651		31.885	0.372		31.899	0.4		31.885	0.4		31.899	0.347		31.899	0.396		31.89	0.375
	32.102	0.353		32.086	0.412		32.086	0.376		32.102	0.358		32.086	0.388		32.086	0.385		32.086	0.366		32.086	0.388		32.086	0.38			32.086	0.651		32.088	0.372		32.102	0.4		32.088	0.4		32.102	0.347		32.102	0.396		32.093	0.375
	32.305	0.353		32.289	0.412		32.289	0.376		32.305	0.358		32.289	0.388		32.289	0.385		32.289	0.366		32.289	0.388		32.289	0.38			32.289	0.651		32.291	0.372		32.305	0.4		32.291	0.4		32.305	0.347		32.305	0.396		32.297	0.375
	32.508	0.353		32.492	0.412		32.492	0.376		32.508	0.358		32.492	0.388		32.492	0.385		32.492	0.366		32.492	0.388		32.492	0.38			32.493	0.651		32.494	0.372		32.508	0.4		32.494	0.4		32.509	0.347		32.508	0.396		32.5	0.375
	32.711	0.353		32.695	0.412		32.695	0.376		32.711	0.358		32.695	0.388		32.695	0.385		32.695	0.366		32.695	0.388		32.695	0.38			32.696	0.651		32.697	0.372		32.711	0.4		32.697	0.4		32.712	0.347		32.712	0.396		32.703	0.375
	32.914	0.353		32.898	0.412		32.898	0.376		32.914	0.358		32.898	0.388		32.898	0.385		32.898	0.366		32.898	0.388		32.898	0.38			32.899	0.651		32.9	0.372		32.914	0.4		32.9	0.4		32.915	0.347		32.915	0.396		32.906	0.375
	33.117	0.353		33.101	0.412		33.101	0.376		33.117	0.358		33.101	0.388		33.101	0.385		33.101	0.366		33.101	0.388		33.101	0.38			33.102	0.651		33.103	0.372		33.117	0.4		33.103	0.4		33.118	0.347		33.118	0.396		33.109	0.375
	33.32	0.353		33.304	0.412		33.304	0.376		33.32	0.358		33.304	0.388		33.304	0.385		33.304	0.366		33.304	0.388		33.304	0.38			33.305	0.651		33.306	0.372		33.32	0.4		33.306	0.4		33.321	0.347		33.321	0.396		33.312	0.375
	33.523	0.353		33.508	0.412		33.508	0.376		33.523	0.358		33.508	0.388		33.508	0.385		33.508	0.366		33.508	0.388		33.508	0.38			33.508	0.651		33.509	0.372		33.523	0.4		33.509	0.4		33.524	0.347		33.524	0.396		33.515	0.375
	33.726	0.353		33.711	0.412		33.711	0.376		33.726	0.358		33.711	0.388		33.711	0.385		33.711	0.365		33.711	0.388		33.711	0.38			33.711	0.651		33.712	0.372		33.726	0.4		33.712	0.4		33.727	0.347		33.727	0.396		33.718	0.375
	33.929	0.353		33.914	0.412		33.914	0.376		33.929	0.358		33.914	0.388		33.914	0.385		33.914	0.365		33.914	0.388		33.914	0.38			33.914	0.651		33.916	0.372		33.929	0.4		33.915	0.4		33.93	0.347		33.93	0.396		33.921	0.375
	34.132	0.353		34.117	0.412		34.117	0.376		34.132	0.358		34.117	0.388		34.117	0.385		34.117	0.365		34.117	0.388		34.117	0.38			34.117	0.651		34.119	0.372		34.132	0.4		34.118	0.4		34.133	0.347		34.133	0.396		34.124	0.375
	34.335	0.353		34.32	0.412		34.32	0.376		34.336	0.358		34.32	0.388		34.32	0.385		34.32	0.365		34.32	0.388		34.32	0.38			34.32	0.65		34.322	0.372		34.336	0.401		34.322	0.4		34.336	0.347		34.336	0.396		34.327	0.375
	34.539	0.353		34.523	0.412		34.523	0.376		34.539	0.358		34.523	0.388		34.523	0.385		34.523	0.365		34.523	0.388		34.523	0.38			34.523	0.65		34.525	0.372		34.539	0.401		34.525	0.4		34.539	0.347		34.539	0.396		34.53	0.375
	34.742	0.353		34.726	0.412		34.726	0.376		34.742	0.358		34.726	0.388		34.726	0.385		34.726	0.365		34.726	0.388		34.726	0.38			34.726	0.65		34.729	0.372		34.742	0.401		34.728	0.4		34.742	0.347		34.742	0.396		34.733	0.375
	34.945	0.353		34.929	0.412		34.929	0.376		34.945	0.358		34.929	0.388		34.929	0.385		34.929	0.365		34.929	0.388		34.929	0.38			34.929	0.65		34.932	0.372		34.945	0.401		34.946	0.4		34.945	0.347		34.945	0.396		34.937	0.375
	35.148	0.353		35.132	0.412		35.132	0.376		35.148	0.358		35.132	0.388		35.132	0.385		35.132	0.365		35.132	0.388		35.132	0.381			35.132	0.65		35.135	0.372		35.148	0.401		35.149	0.4		35.149	0.347		35.148	0.396		35.14	0.375
	35.351	0.353		35.335	0.412		35.335	0.376		35.351	0.358		35.335	0.388		35.335	0.385		35.335	0.365		35.335	0.388		35.335	0.381			35.336	0.65		35.338	0.372		35.351	0.401		35.353	0.4		35.352	0.347		35.352	0.396		35.343	0.375
	35.554	0.353		35.538	0.412		35.538	0.376		35.554	0.358		35.538	0.388		35.538	0.385		35.538	0.365		35.538	0.388		35.538	0.381			35.539	0.65		35.541	0.372		35.554	0.401		35.556	0.4		35.555	0.347		35.555	0.396		35.546	0.375
	35.757	0.353		35.741	0.412		35.741	0.376		35.757	0.358		35.741	0.388		35.741	0.385		35.741	0.365		35.741	0.388		35.741	0.381			35.742	0.65		35.744	0.372		35.757	0.401		35.759	0.4		35.758	0.347		35.758	0.395		35.749	0.375
	35.96	0.353		35.944	0.412		35.944	0.376		35.96	0.358		35.944	0.388		35.944	0.385		35.944	0.365		35.944	0.388		35.944	0.381			35.945	0.65		35.947	0.372		35.96	0.401		35.962	0.4		35.961	0.347		35.961	0.395		35.952	0.374
	36.163	0.353		36.148	0.412		36.148	0.376		36.163	0.357		36.148	0.388		36.148	0.385		36.148	0.365		36.148	0.388		36.148	0.381			36.148	0.65		36.15	0.372		36.163	0.401		36.165	0.4		36.164	0.347		36.164	0.395		36.155	0.374
	36.366	0.353		36.351	0.412		36.351	0.376		36.366	0.357		36.351	0.388		36.351	0.385		36.351	0.365		36.351	0.388		36.351	0.381			36.351	0.65		36.353	0.372		36.366	0.401		36.368	0.4		36.367	0.347		36.367	0.395		36.358	0.374
	36.569	0.353		36.554	0.412		36.554	0.377		36.569	0.357		36.554	0.388		36.554	0.385		36.554	0.365		36.554	0.388		36.554	0.381			36.554	0.649		36.556	0.372		36.569	0.401		36.571	0.4		36.57	0.347		36.57	0.395		36.561	0.374
	36.772	0.353		36.757	0.412		36.757	0.377		36.772	0.357		36.757	0.388		36.757	0.385		36.757	0.365		36.757	0.388		36.757	0.381			36.757	0.649		36.759	0.372		36.772	0.401		36.774	0.4		36.773	0.347		36.773	0.395		36.764	0.374
	36.975	0.353		36.96	0.412		36.96	0.377		36.976	0.357		36.96	0.388		36.96	0.385		36.96	0.365		36.96	0.388		36.96	0.381			36.96	0.649		36.962	0.372		36.976	0.401		36.977	0.4		36.976	0.347		36.976	0.395		36.967	0.374
	37.179	0.353		37.163	0.412		37.163	0.377		37.179	0.357		37.163	0.388		37.163	0.385		37.163	0.365		37.163	0.388		37.163	0.381			37.163	0.649		37.165	0.372		37.179	0.4		37.18	0.4		37.179	0.347		37.179	0.395		37.17	0.374
	37.382	0.353		37.366	0.412		37.366	0.377		37.382	0.357		37.366	0.388		37.366	0.385		37.366	0.365		37.366	0.388		37.366	0.381			37.366	0.649		37.368	0.372		37.382	0.4		37.383	0.4		37.382	0.347		37.383	0.395		37.373	0.374
	37.585	0.353		37.569	0.412		37.569	0.377		37.585	0.357		37.569	0.388		37.569	0.386		37.569	0.365		37.569	0.388		37.569	0.381			37.569	0.649		37.572	0.372		37.585	0.4		37.586	0.4		37.585	0.347		37.586	0.395		37.577	0.374
	37.788	0.353		37.772	0.413		37.772	0.377		37.788	0.357		37.772	0.388		37.772	0.386		37.772	0.365		37.772	0.388		37.772	0.381			37.772	0.649		37.775	0.372		37.788	0.4		37.79	0.4		37.789	0.347		37.789	0.395		37.78	0.374
	37.991	0.353		37.975	0.413		37.975	0.377		37.991	0.357		37.975	0.388		37.975	0.386		37.975	0.365		37.975	0.388		37.975	0.381			37.976	0.649		37.978	0.372		37.991	0.4		37.993	0.4		37.992	0.347		37.992	0.395		37.983	0.374
	38.194	0.353		38.178	0.413		38.178	0.377		38.194	0.357		38.178	0.388		38.178	0.385		38.178	0.365		38.178	0.388		38.178	0.381			38.179	0.649		38.181	0.372		38.194	0.4		38.196	0.4		38.195	0.347		38.195	0.395		38.186	0.374
	38.397	0.353		38.381	0.413		38.381	0.377		38.397	0.357		38.381	0.388		38.381	0.385		38.381	0.365		38.381	0.388		38.381	0.381			38.382	0.649		38.384	0.372		38.397	0.4		38.399	0.4		38.398	0.347		38.398	0.395		38.389	0.374
	38.6	0.353		38.584	0.413		38.584	0.377		38.6	0.357		38.584	0.388		38.584	0.385		38.584	0.365		38.584	0.388		38.584	0.381			38.585	0.649		38.587	0.372		38.6	0.4		38.602	0.4		38.601	0.347		38.601	0.395		38.592	0.374
	38.803	0.353		38.788	0.413		38.788	0.377		38.803	0.357		38.787	0.388		38.788	0.385		38.788	0.365		38.787	0.388		38.787	0.381			38.788	0.649		38.79	0.372		38.803	0.4		38.805	0.4		38.804	0.347		38.804	0.395		38.795	0.374
	39.006	0.353		38.991	0.413		38.991	0.377		39.006	0.357		38.991	0.388		38.991	0.385		38.991	0.365		38.991	0.388		38.991	0.381			38.991	0.649		38.993	0.372		39.006	0.4		39.008	0.4		39.007	0.346		39.007	0.395		38.998	0.374
	39.209	0.353		39.194	0.413		39.194	0.377		39.209	0.357		39.194	0.388		39.194	0.385		39.194	0.365		39.194	0.388		39.194	0.381			39.194	0.649		39.196	0.372		39.209	0.4		39.211	0.4		39.21	0.346		39.21	0.395		39.201	0.374
	39.412	0.353		39.397	0.413		39.397	0.377		39.412	0.357		39.397	0.388		39.397	0.385		39.397	0.365		39.397	0.388		39.397	0.381			39.397	0.648		39.399	0.372		39.412	0.4		39.414	0.4		39.413	0.346		39.413	0.395		39.404	0.374
	39.615	0.353		39.6	0.413		39.6	0.377		39.615	0.357		39.6	0.389		39.6	0.385		39.6	0.365		39.6	0.389		39.6	0.381			39.6	0.648		39.602	0.371		39.616	0.4		39.617	0.4		39.616	0.346		39.616	0.395		39.607	0.374
	39.818	0.353		39.803	0.413		39.803	0.377		39.819	0.357		39.803	0.389		39.803	0.385		39.803	0.365		39.803	0.389		39.803	0.381			39.803	0.648		39.805	0.371		39.819	0.4		39.82	0.4		39.819	0.346		39.819	0.394		39.81	0.374
	40.022	0.353		40.006	0.413		40.006	0.377		40.022	0.357		40.006	0.389		40.006	0.385		40.006	0.365		40.006	0.389		40.006	0.381			40.006	0.648		40.008	0.371		40.022	0.4		40.023	0.4		40.022	0.346		40.023	0.394		40.013	0.374
	40.225	0.353		40.209	0.413		40.209	0.377		40.225	0.357		40.209	0.389		40.209	0.385		40.209	0.365		40.209	0.389		40.209	0.381			40.209	0.648		40.212	0.371		40.225	0.4		40.226	0.4		40.225	0.346		40.226	0.394		40.217	0.374
	40.428	0.353		40.412	0.413		40.412	0.377		40.428	0.357		40.412	0.388		40.412	0.385		40.412	0.365		40.412	0.388		40.412	0.382			40.412	0.648		40.415	0.371		40.428	0.4		40.43	0.4		40.429	0.346		40.429	0.394		40.42	0.374
	40.631	0.353		40.615	0.413		40.615	0.377		40.631	0.357		40.615	0.388		40.615	0.385		40.615	0.365		40.615	0.388		40.615	0.382			40.615	0.648		40.618	0.371		40.631	0.4		40.633	0.4		40.632	0.346		40.632	0.394		40.623	0.374
	40.834	0.353		40.818	0.413		40.818	0.377		40.834	0.357		40.818	0.388		40.818	0.385		40.818	0.365		40.818	0.388		40.818	0.382			40.819	0.648		40.821	0.371		40.834	0.4		40.836	0.4		40.835	0.346		40.835	0.394		40.826	0.373
	41.037	0.353		41.021	0.413		41.021	0.377		41.037	0.357		41.021	0.388		41.021	0.385		41.021	0.365		41.021	0.388		41.021	0.382			41.022	0.648		41.024	0.371		41.037	0.4		41.039	0.4		41.038	0.346		41.038	0.394		41.029	0.373
	41.24	0.353		41.224	0.413		41.224	0.377		41.24	0.357		41.224	0.388		41.224	0.385		41.224	0.365		41.224	0.388		41.224	0.382			41.225	0.648		41.227	0.371		41.24	0.4		41.242	0.4		41.241	0.346		41.241	0.394		41.232	0.373
	41.443	0.353		41.428	0.413		41.428	0.377		41.443	0.357		41.428	0.388		41.428	0.385		41.427	0.365		41.428	0.388		41.428	0.382			41.428	0.648		41.43	0.371		41.443	0.4		41.445	0.4		41.444	0.346		41.444	0.394		41.435	0.373
	41.646	0.353		41.631	0.413		41.631	0.377		41.646	0.357		41.631	0.388		41.631	0.385		41.631	0.365		41.631	0.388		41.631	0.382			41.631	0.648		41.633	0.371		41.646	0.4		41.648	0.4		41.647	0.346		41.647	0.394		41.638	0.373
	41.849	0.353		41.834	0.413		41.834	0.377		41.849	0.357		41.834	0.388		41.834	0.385		41.834	0.365		41.834	0.388		41.834	0.382			41.834	0.648		41.836	0.371		41.849	0.4		41.851	0.4		41.85	0.346		41.85	0.394		41.841	0.373
	42.052	0.353		42.037	0.413		42.037	0.377		42.052	0.357		42.037	0.388		42.037	0.385		42.037	0.365		42.037	0.388		42.037	0.381			42.037	0.648		42.039	0.371		42.052	0.4		42.054	0.4		42.053	0.346		42.053	0.394		42.044	0.373
	42.255	0.353		42.24	0.413		42.24	0.377		42.255	0.357		42.24	0.388		42.24	0.385		42.24	0.365		42.24	0.388		42.24	0.381			42.24	0.648		42.242	0.371		42.256	0.4		42.257	0.4		42.256	0.346		42.256	0.393		42.247	0.373
	42.458	0.353		42.443	0.413		42.443	0.377		42.459	0.357		42.443	0.388		42.443	0.385		42.443	0.365		42.443	0.388		42.443	0.381			42.443	0.648		42.445	0.371		42.459	0.4		42.46	0.4		42.459	0.346		42.459	0.393		42.45	0.373
	42.662	0.353		42.646	0.413		42.646	0.377		42.662	0.357		42.646	0.388		42.646	0.385		42.646	0.365		42.646	0.388		42.646	0.381			42.646	0.648		42.648	0.371		42.662	0.4		42.663	0.4		42.662	0.346		42.663	0.393		42.653	0.373
	42.865	0.353		42.849	0.413		42.849	0.377		42.865	0.357		42.849	0.388		42.849	0.385		42.849	0.365		42.849	0.388		42.849	0.381			42.849	0.648		42.851	0.371		42.865	0.4		42.866	0.4		42.865	0.346		42.866	0.393		42.857	0.373
	43.068	0.353		43.052	0.413		43.052	0.377		43.068	0.357		43.052	0.388		43.052	0.385		43.052	0.365		43.052	0.388		43.052	0.381			43.052	0.648		43.055	0.371		43.068	0.4		43.07	0.4		43.069	0.346		43.069	0.393		43.06	0.373
	43.271	0.353		43.255	0.413		43.255	0.377		43.271	0.357		43.255	0.388		43.255	0.385		43.255	0.365		43.255	0.388		43.255	0.381			43.255	0.648		43.258	0.371		43.271	0.4		43.273	0.4		43.272	0.346		43.272	0.393		43.263	0.373
	43.474	0.353		43.458	0.413		43.458	0.377		43.474	0.357		43.458	0.388		43.458	0.385		43.458	0.365		43.458	0.388		43.458	0.381			43.459	0.648		43.461	0.371		43.474	0.4		43.476	0.4		43.475	0.346		43.475	0.393		43.466	0.373
	43.677	0.353		43.661	0.413		43.661	0.377		43.677	0.357		43.661	0.388		43.661	0.386		43.661	0.365		43.661	0.388		43.661	0.381			43.662	0.648		43.664	0.371		43.677	0.4		43.679	0.4		43.678	0.346		43.678	0.393		43.669	0.373
	43.88	0.353		43.864	0.413		43.864	0.377		43.88	0.357		43.864	0.388		43.864	0.386		43.864	0.365		43.864	0.388		43.864	0.381			43.865	0.648		43.867	0.371		43.88	0.4		43.882	0.399		43.881	0.346		43.881	0.393		43.872	0.373
	44.083	0.353		44.067	0.413		44.067	0.377		44.083	0.357		44.067	0.388		44.068	0.386		44.067	0.365		44.067	0.388		44.083	0.381			44.068	0.648		44.07	0.371		44.083	0.4		44.085	0.399		44.084	0.346		44.084	0.393		44.075	0.372
	44.286	0.353		44.271	0.413		44.271	0.377		44.286	0.357		44.271	0.388		44.271	0.386		44.271	0.365		44.271	0.388		44.302	0.381			44.271	0.648		44.273	0.371		44.286	0.401		44.288	0.399		44.287	0.346		44.287	0.393		44.278	0.372
	44.489	0.354		44.474	0.413		44.474	0.377		44.489	0.357		44.474	0.388		44.474	0.386		44.474	0.365		44.474	0.388		44.505	0.381			44.474	0.648		44.476	0.371		44.489	0.401		44.491	0.399		44.49	0.346		44.49	0.392		44.481	0.372
	44.692	0.354		44.677	0.413		44.677	0.377		44.692	0.357		44.677	0.389		44.677	0.386		44.677	0.365		44.677	0.389		44.708	0.381			44.677	0.648		44.679	0.371		44.692	0.401		44.694	0.399		44.693	0.346		44.693	0.392		44.684	0.372
	44.895	0.354		44.88	0.413		44.88	0.377		44.895	0.357		44.88	0.389		44.88	0.386		44.88	0.365		44.88	0.389		44.911	0.381			44.88	0.648		44.882	0.371		44.896	0.401		44.897	0.399		44.896	0.346		44.896	0.392		44.887	0.372
	45.098	0.354		45.083	0.413		45.083	0.377		45.099	0.357		45.083	0.389		45.083	0.386		45.083	0.365		45.083	0.389		45.114	0.381			45.083	0.648		45.085	0.371		45.099	0.401		45.1	0.399		45.099	0.346		45.099	0.392		45.09	0.372
	45.302	0.354		45.286	0.413		45.286	0.377		45.302	0.357		45.286	0.389		45.286	0.386		45.286	0.365		45.286	0.389		45.317	0.381			45.286	0.648		45.288	0.371		45.302	0.401		45.303	0.399		45.302	0.346		45.303	0.392		45.293	0.372
	45.505	0.355		45.489	0.413		45.489	0.377		45.505	0.357		45.489	0.389		45.489	0.386		45.489	0.365		45.489	0.389		45.52	0.381			45.489	0.648		45.491	0.371		45.505	0.401		45.506	0.399		45.505	0.346		45.506	0.392		45.497	0.372
	45.708	0.355		45.692	0.413		45.692	0.377		45.708	0.357		45.692	0.389		45.692	0.386		45.692	0.365		45.692	0.389		45.723	0.381			45.692	0.648		45.695	0.371		45.708	0.401		45.71	0.399		45.709	0.346		45.709	0.392		45.7	0.372
	45.911	0.355		45.895	0.413		45.911	0.377		45.911	0.357		45.895	0.389		45.895	0.386		45.895	0.365		45.895	0.389		45.926	0.381			45.895	0.648		45.898	0.371		45.911	0.401		45.913	0.399		45.912	0.346		45.912	0.392		45.903	0.372
	46.114	0.355		46.098	0.413		46.114	0.377		46.114	0.357		46.098	0.389		46.098	0.386		46.098	0.365		46.098	0.389		46.129	0.381			46.099	0.648		46.101	0.371		46.114	0.401		46.116	0.399		46.115	0.345		46.115	0.392		46.106	0.372
	46.317	0.355		46.301	0.413		46.317	0.377		46.317	0.358		46.301	0.389		46.301	0.386		46.301	0.365		46.301	0.389		46.333	0.381			46.317	0.648		46.304	0.371		46.317	0.401		46.319	0.399		46.318	0.345		46.318	0.392		46.309	0.372
	46.52	0.356		46.504	0.413		46.52	0.377		46.52	0.358		46.504	0.389		46.504	0.386		46.504	0.365		46.504	0.389		46.536	0.381			46.52	0.648		46.507	0.371		46.52	0.401		46.522	0.399		46.521	0.345		46.521	0.392		46.512	0.372
	46.723	0.356		46.707	0.413		46.723	0.377		46.723	0.358		46.707	0.389		46.708	0.386		46.707	0.365		46.707	0.389		46.739	0.381			46.723	0.647		46.71	0.371		46.723	0.401		46.725	0.399		46.724	0.345		46.724	0.392		46.715	0.372
	46.926	0.356		46.911	0.413		46.926	0.377		46.926	0.358		46.911	0.389		46.911	0.386		46.911	0.365		46.911	0.389		46.942	0.381			46.926	0.647		46.913	0.371		46.926	0.401		46.928	0.398		46.927	0.345		46.927	0.392		46.918	0.372
	47.129	0.356		47.114	0.413		47.129	0.377		47.129	0.358		47.114	0.389		47.114	0.386		47.114	0.365		47.114	0.389		47.145	0.381			47.129	0.647		47.116	0.371		47.129	0.401		47.131	0.398		47.13	0.345		47.13	0.392		47.121	0.372
	47.332	0.356		47.317	0.413		47.332	0.377		47.332	0.358		47.332	0.389		47.317	0.386		47.317	0.365		47.332	0.389		47.348	0.381			47.333	0.647		47.319	0.371		47.332	0.401		47.334	0.398		47.333	0.345		47.333	0.392		47.324	0.372
	47.535	0.356		47.52	0.413		47.535	0.377		47.535	0.358		47.535	0.389		47.52	0.386		47.52	0.365		47.535	0.389		47.551	0.381			47.536	0.647		47.522	0.371		47.536	0.401		47.537	0.398		47.536	0.344		47.536	0.392		47.527	0.372
	47.738	0.357		47.723	0.413		47.738	0.377		47.739	0.359		47.738	0.389		47.723	0.386		47.723	0.365		47.738	0.389		47.754	0.381			47.739	0.646		47.725	0.371		47.739	0.401		47.74	0.398		47.739	0.344		47.739	0.392		47.731	0.372
	47.942	0.357		47.926	0.413		47.942	0.377		47.942	0.359		47.942	0.39		47.926	0.386		47.926	0.365		47.942	0.39		47.957	0.381			47.942	0.646		47.928	0.371		47.942	0.401		47.943	0.398		47.942	0.344		47.942	0.392		47.934	0.372
	48.145	0.357		48.129	0.413		48.145	0.377		48.145	0.359		48.145	0.39		48.129	0.386		48.129	0.365		48.145	0.39		48.16	0.381			48.145	0.646		48.131	0.371		48.145	0.401		48.146	0.398		48.145	0.344		48.146	0.392		48.137	0.372
	48.348	0.357		48.332	0.413		48.348	0.377		48.348	0.359		48.348	0.39		48.332	0.386		48.332	0.365		48.348	0.39		48.363	0.381			48.348	0.646		48.334	0.371		48.348	0.401		48.35	0.398		48.349	0.344		48.349	0.392		48.34	0.372
	48.551	0.357		48.535	0.413		48.551	0.377		48.551	0.359		48.551	0.39		48.535	0.386		48.535	0.365		48.551	0.39		48.566	0.381			48.551	0.646		48.538	0.371		48.551	0.401		48.553	0.398		48.552	0.344		48.552	0.392		48.543	0.373
	48.754	0.357		48.738	0.413		48.754	0.377		48.754	0.359		48.754	0.391		48.738	0.386		48.738	0.365		48.754	0.391		48.769	0.381			48.754	0.646		48.741	0.371		48.754	0.401		48.756	0.398		48.755	0.344		48.755	0.392		48.746	0.373
	48.957	0.357		48.941	0.413		48.957	0.377		48.957	0.359		48.957	0.391		48.941	0.386		48.941	0.366		48.957	0.391		48.973	0.381			48.957	0.645		48.944	0.371		48.957	0.401		48.959	0.399		48.958	0.344		48.958	0.392		48.949	0.373
	49.16	0.357		49.144	0.414		49.16	0.377		49.16	0.36		49.16	0.391		49.144	0.386		49.144	0.366		49.16	0.391		49.176	0.381			49.16	0.645		49.147	0.371		49.16	0.401		49.162	0.399		49.161	0.344		49.161	0.392		49.152	0.373
	49.363	0.357		49.347	0.414		49.363	0.377		49.363	0.36		49.363	0.391		49.348	0.387		49.347	0.367		49.363	0.391		49.379	0.381			49.363	0.645		49.35	0.371		49.363	0.401		49.365	0.399		49.364	0.344		49.364	0.392		49.355	0.373
	49.566	0.357		49.551	0.414		49.566	0.377		49.566	0.36		49.566	0.392		49.551	0.387		49.551	0.367		49.566	0.392		49.582	0.381			49.566	0.645		49.553	0.371		49.566	0.402		49.568	0.399		49.567	0.344		49.567	0.392		49.558	0.373
	49.769	0.356		49.754	0.414		49.769	0.378		49.769	0.36		49.769	0.392		49.754	0.387		49.754	0.367		49.769	0.392		49.785	0.381			49.769	0.645		49.756	0.371		49.769	0.402		49.771	0.399		49.77	0.344		49.77	0.392		49.761	0.373
	49.972	0.356		49.957	0.415		49.972	0.378		49.972	0.36		49.972	0.392		49.957	0.388		49.957	0.367		49.972	0.392		49.988	0.382			49.973	0.645		49.959	0.371		49.972	0.402		49.974	0.399		49.973	0.344		49.973	0.392		49.964	0.373
	50.175	0.356		50.16	0.415		50.175	0.378		50.175	0.36		50.175	0.392		50.16	0.388		50.16	0.368		50.175	0.392		50.191	0.382			50.176	0.645		50.162	0.371		50.176	0.402		50.177	0.399		50.176	0.344		50.176	0.392		50.167	0.373
	50.378	0.356		50.363	0.415		50.378	0.379		50.379	0.36		50.378	0.392		50.363	0.388		50.363	0.368		50.378	0.392		50.394	0.382			50.379	0.645		50.365	0.371		50.379	0.402		50.38	0.399		50.379	0.344		50.379	0.392		50.37	0.373
	50.582	0.356		50.566	0.415		50.582	0.379		50.582	0.36		50.582	0.392		50.566	0.389		50.566	0.368		50.582	0.392		50.597	0.382			50.582	0.645		50.568	0.371		50.582	0.402		50.583	0.4		50.582	0.344		50.582	0.392		50.574	0.373
	50.785	0.356		50.769	0.415		50.785	0.379		50.785	0.36		50.785	0.393		50.769	0.389		50.769	0.368		50.785	0.393		50.8	0.382			50.785	0.645		50.771	0.371		50.785	0.402		50.786	0.4		50.785	0.344		50.786	0.392		50.777	0.373
	50.988	0.356		50.972	0.415		50.988	0.379		50.988	0.36		50.988	0.393		50.972	0.389		50.972	0.368		50.988	0.393		51.003	0.382			50.988	0.645		50.974	0.371		50.988	0.402		50.99	0.4		50.989	0.344		50.989	0.392		50.98	0.373
	51.191	0.356		51.175	0.415		51.191	0.379		51.191	0.36		51.191	0.393		51.175	0.389		51.175	0.368		51.191	0.393		51.206	0.382			51.191	0.645		51.193	0.371		51.191	0.402		51.193	0.4		51.192	0.344		51.192	0.392		51.183	0.373
	51.394	0.356		51.378	0.415		51.394	0.38		51.394	0.36		51.394	0.393		51.378	0.389		51.378	0.368		51.394	0.393		51.409	0.383			51.394	0.645		51.396	0.371		51.394	0.402		51.396	0.4		51.395	0.344		51.395	0.392		51.386	0.373
	51.597	0.356		51.581	0.416		51.597	0.38		51.597	0.36		51.597	0.393		51.597	0.389		51.581	0.368		51.597	0.393		51.613	0.383			51.597	0.645		51.599	0.371		51.597	0.402		51.599	0.4		51.598	0.344		51.598	0.392		51.589	0.373
	51.8	0.356		51.784	0.416		51.8	0.38		51.8	0.36		51.8	0.393		51.816	0.389		51.784	0.368		51.8	0.393		51.816	0.383			51.8	0.645		51.802	0.372		51.8	0.402		51.802	0.4		51.801	0.344		51.801	0.392		51.792	0.373
	52.003	0.356		51.987	0.416		52.003	0.38		52.003	0.36		52.003	0.393		52.019	0.39		51.987	0.368		52.003	0.393		52.019	0.383			52.003	0.645		52.005	0.372		52.003	0.402		52.005	0.4		52.004	0.344		52.004	0.392		51.995	0.373
	52.206	0.357		52.191	0.416		52.206	0.38		52.206	0.36		52.206	0.393		52.222	0.39		52.191	0.368		52.206	0.393		52.222	0.384			52.206	0.645		52.209	0.372		52.206	0.402		52.208	0.4		52.207	0.345		52.207	0.392		52.198	0.373
	52.409	0.357		52.394	0.416		52.409	0.38		52.409	0.36		52.409	0.393		52.425	0.39		52.394	0.368		52.409	0.393		52.425	0.384			52.409	0.645		52.412	0.372		52.409	0.402		52.411	0.4		52.41	0.345		52.41	0.392		52.401	0.373
	52.612	0.357		52.597	0.416		52.612	0.38		52.612	0.36		52.612	0.393		52.628	0.39		52.597	0.368		52.612	0.393		52.628	0.385			52.613	0.645		52.615	0.371		52.612	0.402		52.614	0.4		52.613	0.345		52.613	0.392		52.604	0.373
	52.815	0.357		52.8	0.416		52.815	0.38		52.815	0.36		52.815	0.393		52.831	0.39		52.8	0.368		52.815	0.393		52.831	0.385			52.816	0.645		52.818	0.371		52.816	0.402		52.817	0.4		52.816	0.345		52.816	0.392		52.807	0.373
	53.018	0.357		53.003	0.416		53.018	0.38		53.018	0.36		53.018	0.393		53.034	0.39		53.003	0.368		53.018	0.393		53.034	0.385			53.019	0.645		53.021	0.371		53.019	0.402		53.02	0.4		53.019	0.345		53.019	0.393		53.01	0.373
	53.221	0.357		53.206	0.416		53.222	0.38		53.222	0.36		53.222	0.393		53.237	0.39		53.206	0.368		53.222	0.393		53.237	0.385			53.222	0.644		53.224	0.371		53.222	0.402		53.223	0.4		53.222	0.345		53.222	0.393		53.214	0.373
	53.425	0.357		53.409	0.416		53.425	0.38		53.425	0.36		53.425	0.393		53.44	0.39		53.409	0.368		53.425	0.393		53.44	0.385			53.425	0.644		53.427	0.371		53.425	0.402		53.426	0.4		53.425	0.345		53.426	0.393		53.417	0.373
	53.628	0.357		53.612	0.416		53.628	0.381		53.628	0.36		53.628	0.393		53.643	0.39		53.612	0.368		53.628	0.393		53.643	0.385			53.628	0.644		53.63	0.371		53.628	0.402		53.63	0.4		53.629	0.345		53.629	0.393		53.62	0.373
	53.831	0.357		53.815	0.415		53.831	0.381		53.831	0.36		53.831	0.393		53.846	0.39		53.815	0.368		53.831	0.393		53.846	0.385			53.831	0.644		53.833	0.371		53.831	0.402		53.833	0.4		53.832	0.346		53.832	0.393		53.823	0.373
	54.034	0.357		54.018	0.415		54.034	0.381		54.034	0.36		54.034	0.393		54.049	0.39		54.018	0.368		54.034	0.393		54.049	0.385			54.034	0.644		54.037	0.371		54.034	0.402		54.036	0.4		54.035	0.346		54.035	0.393		54.026	0.373
	54.237	0.357		54.221	0.415		54.237	0.381		54.237	0.36		54.237	0.393		54.253	0.39		54.221	0.368		54.237	0.393		54.253	0.386			54.237	0.644		54.24	0.371		54.237	0.402		54.239	0.4		54.238	0.346		54.238	0.393		54.229	0.373
	54.44	0.357		54.424	0.415		54.44	0.381		54.44	0.36		54.44	0.393		54.456	0.39		54.424	0.368		54.44	0.393		54.456	0.386			54.44	0.644		54.443	0.371		54.44	0.402		54.442	0.4		54.441	0.346		54.441	0.393		54.432	0.373
	54.643	0.357		54.627	0.415		54.643	0.381		54.643	0.36		54.643	0.393		54.659	0.39		54.627	0.368		54.643	0.393		54.659	0.386			54.643	0.644		54.646	0.371		54.643	0.402		54.645	0.4		54.644	0.346		54.644	0.392		54.636	0.373
	54.846	0.357		54.831	0.415		54.846	0.381		54.846	0.36		54.846	0.393		54.862	0.39		54.83	0.368		54.846	0.393		54.862	0.386			54.846	0.644		54.85	0.371		54.846	0.402		54.848	0.4		54.847	0.346		54.847	0.393		54.839	0.373
	55.049	0.357		55.034	0.415		55.049	0.381		55.049	0.36		55.049	0.393		55.065	0.39		55.034	0.368		55.049	0.393		55.065	0.386			55.049	0.644		55.053	0.371		55.049	0.402		55.051	0.4		55.05	0.346		55.05	0.393		55.042	0.373
	55.252	0.357		55.237	0.415		55.252	0.381		55.252	0.36		55.252	0.394		55.268	0.39		55.237	0.368		55.252	0.394		55.268	0.386			55.252	0.644		55.256	0.372		55.252	0.402		55.254	0.4		55.253	0.346		55.253	0.393		55.245	0.373
	55.455	0.357		55.44	0.415		55.455	0.381		55.455	0.36		55.455	0.394		55.471	0.39		55.44	0.368		55.455	0.394		55.471	0.386			55.456	0.644		55.459	0.372		55.455	0.402		55.457	0.4		55.456	0.346		55.456	0.393		55.448	0.373
	55.658	0.356		55.643	0.415		55.658	0.381		55.658	0.36		55.658	0.394		55.674	0.39		55.643	0.368		55.658	0.394		55.674	0.386			55.659	0.644		55.677	0.372		55.659	0.402		55.66	0.4		55.659	0.346		55.659	0.393		55.651	0.373
	55.861	0.356		55.846	0.415		55.862	0.381		55.862	0.36		55.862	0.394		55.877	0.39		55.846	0.368		55.862	0.394		55.877	0.386			55.862	0.644		55.881	0.372		55.862	0.402		55.863	0.4		55.862	0.346		55.862	0.393		55.854	0.373
	56.065	0.356		56.049	0.415		56.065	0.381		56.065	0.36		56.065	0.394		56.08	0.39		56.049	0.368		56.065	0.394		56.08	0.386			56.065	0.644		56.084	0.372		56.065	0.402		56.066	0.4		56.065	0.346		56.066	0.393		56.057	0.373
	56.268	0.356		56.252	0.415		56.268	0.381		56.268	0.36		56.268	0.394		56.283	0.39		56.252	0.368		56.268	0.394		56.283	0.386			56.268	0.644		56.287	0.372		56.268	0.402		56.27	0.4		56.269	0.346		56.269	0.393		56.26	0.373
	56.471	0.356		56.455	0.415		56.471	0.382		56.471	0.36		56.471	0.394		56.486	0.39		56.455	0.368		56.471	0.394		56.486	0.386			56.471	0.644		56.49	0.372		56.471	0.402		56.473	0.4		56.472	0.346		56.472	0.393		56.463	0.372
	56.674	0.356		56.658	0.415		56.674	0.382		56.674	0.36		56.674	0.394		56.689	0.391		56.658	0.368		56.674	0.394		56.689	0.386			56.674	0.643		56.693	0.372		56.674	0.402		56.676	0.4		56.675	0.346		56.675	0.393		56.666	0.372
	56.877	0.356		56.861	0.415		56.877	0.382		56.877	0.36		56.877	0.394		56.893	0.391		56.861	0.368		56.877	0.394		56.893	0.386			56.877	0.643		56.896	0.372		56.877	0.402		56.879	0.4		56.878	0.346		56.878	0.393		56.869	0.372
	57.08	0.356		57.064	0.415		57.08	0.382		57.08	0.36		57.08	0.394		57.096	0.391		57.064	0.368		57.08	0.394		57.096	0.386			57.08	0.643		57.099	0.372		57.08	0.402		57.082	0.4		57.081	0.346		57.081	0.393		57.072	0.372
	57.283	0.356		57.267	0.415		57.283	0.382		57.283	0.36		57.283	0.394		57.299	0.391		57.267	0.368		57.283	0.394		57.299	0.386			57.283	0.643		57.302	0.372		57.283	0.402		57.285	0.4		57.284	0.346		57.284	0.393		57.276	0.372
	57.486	0.356		57.471	0.415		57.486	0.382		57.486	0.36		57.486	0.394		57.502	0.391		57.471	0.368		57.486	0.394		57.502	0.386			57.486	0.643		57.505	0.372		57.486	0.402		57.488	0.4		57.487	0.346		57.487	0.393		57.479	0.372
	57.689	0.356		57.674	0.415		57.689	0.382		57.689	0.36		57.689	0.394		57.705	0.391		57.674	0.368		57.689	0.394		57.705	0.386			57.689	0.643		57.708	0.372		57.689	0.402		57.691	0.4		57.69	0.346		57.69	0.393		57.682	0.372
	57.892	0.356		57.877	0.415		57.892	0.382		57.892	0.36		57.892	0.394		57.908	0.391		57.877	0.368		57.892	0.394		57.908	0.386			57.892	0.643		57.911	0.372		57.892	0.402		57.894	0.4		57.893	0.346		57.893	0.393		57.885	0.372
	58.095	0.356		58.08	0.415		58.095	0.382		58.095	0.36		58.095	0.394		58.111	0.391		58.08	0.368		58.095	0.394		58.111	0.386			58.096	0.643		58.114	0.372		58.095	0.402		58.097	0.399		58.096	0.346		58.096	0.393		58.088	0.372
	58.298	0.356		58.283	0.415		58.298	0.382		58.298	0.36		58.298	0.394		58.314	0.391		58.283	0.368		58.298	0.394		58.314	0.387			58.299	0.643		58.318	0.372		58.299	0.402		58.3	0.399		58.299	0.346		58.299	0.393		58.291	0.372
	58.501	0.356		58.486	0.415		58.502	0.382		58.502	0.36		58.502	0.394		58.517	0.391		58.486	0.368		58.502	0.394		58.517	0.387			58.502	0.643		58.521	0.372		58.502	0.402		58.503	0.399		58.502	0.346		58.502	0.393		58.494	0.372
	58.705	0.356		58.689	0.415		58.705	0.382		58.705	0.36		58.705	0.394		58.72	0.391		58.689	0.368		58.705	0.394		58.72	0.387			58.705	0.643		58.724	0.372		58.705	0.402		58.706	0.399		58.705	0.346		58.706	0.393		58.697	0.372
	58.908	0.356		58.892	0.415		58.908	0.382		58.908	0.36		58.908	0.394		58.923	0.391		58.892	0.368		58.908	0.394		58.923	0.387			58.908	0.643		58.927	0.372		58.908	0.402		58.909	0.399		58.909	0.346		58.909	0.393		58.9	0.372
	59.111	0.356		59.095	0.415		59.111	0.382		59.111	0.36		59.111	0.394		59.126	0.391		59.095	0.368		59.111	0.394		59.126	0.387			59.111	0.643		59.13	0.372		59.111	0.402		59.113	0.399		59.112	0.346		59.112	0.393		59.103	0.372
	59.314	0.356		59.298	0.415		59.314	0.382		59.314	0.36		59.314	0.394		59.329	0.391		59.298	0.368		59.314	0.394		59.329	0.387			59.314	0.643		59.333	0.372		59.314	0.402		59.316	0.399		59.315	0.346		59.315	0.393		59.306	0.372
	59.517	0.356		59.501	0.415		59.517	0.382		59.517	0.36		59.517	0.394		59.533	0.391		59.501	0.368		59.517	0.394		59.533	0.387			59.517	0.643		59.536	0.372		59.517	0.402		59.519	0.399		59.518	0.346		59.518	0.393		59.509	0.372
	59.72	0.356		59.704	0.415		59.72	0.382		59.72	0.36		59.72	0.394		59.736	0.391		59.704	0.367		59.72	0.394		59.736	0.387			59.72	0.643		59.739	0.372		59.72	0.402		59.722	0.399		59.721	0.346		59.721	0.394		59.712	0.372
	59.923	0.356		59.907	0.415		59.923	0.382		59.923	0.36		59.923	0.394		59.939	0.391		59.907	0.367		59.923	0.394		59.939	0.387			59.923	0.643		59.942	0.372		59.923	0.402		59.925	0.399		59.924	0.346		59.924	0.394		59.916	0.372
	60.126	0.356		60.11	0.415		60.126	0.382		60.126	0.36		60.126	0.394		60.142	0.391		60.11	0.367		60.126	0.394		60.142	0.387			60.126	0.642		60.145	0.372		60.126	0.402		60.128	0.399		60.127	0.346		60.127	0.394		60.119	0.372
	60.329	0.356		60.314	0.415		60.329	0.382		60.329	0.36		60.329	0.394		60.345	0.391		60.329	0.367		60.329	0.394		60.345	0.387			60.329	0.642		60.348	0.372		60.329	0.402		60.331	0.399		60.33	0.346		60.33	0.394		60.322	0.372
	60.532	0.356		60.517	0.415		60.532	0.382		60.532	0.36		60.532	0.394		60.548	0.391		60.532	0.367		60.532	0.394		60.548	0.387			60.532	0.642		60.551	0.373		60.532	0.402		60.534	0.399		60.533	0.347		60.533	0.394		60.525	0.372
	60.735	0.356		60.72	0.415		60.735	0.382		60.735	0.36		60.735	0.394		60.751	0.391		60.735	0.367		60.735	0.394		60.751	0.387			60.735	0.642		60.755	0.373		60.735	0.402		60.737	0.399		60.736	0.347		60.736	0.394		60.728	0.372
	60.938	0.356		60.938	0.415		60.938	0.382		60.938	0.36		60.938	0.394		60.954	0.391		60.938	0.367		60.938	0.394		60.954	0.387			60.939	0.642		60.958	0.373		60.939	0.402		60.94	0.399		60.939	0.347		60.939	0.393		60.931	0.372
	61.141	0.356		61.141	0.415		61.142	0.382		61.142	0.36		61.141	0.394		61.157	0.391		61.141	0.367		61.141	0.394		61.157	0.387			61.142	0.642		61.161	0.373		61.142	0.402		61.143	0.399		61.142	0.347		61.142	0.393		61.134	0.372
	61.345	0.356		61.345	0.415		61.345	0.382		61.345	0.36		61.345	0.394		61.36	0.391		61.345	0.367		61.345	0.394		61.36	0.387			61.345	0.642		61.364	0.373		61.345	0.402		61.346	0.399		61.345	0.347		61.346	0.393		61.337	0.372
	61.548	0.356		61.548	0.415		61.548	0.382		61.548	0.36		61.548	0.394		61.563	0.391		61.548	0.368		61.548	0.394		61.563	0.387			61.548	0.642		61.567	0.373		61.548	0.402		61.549	0.399		61.549	0.347		61.549	0.393		61.54	0.373
	61.751	0.356		61.751	0.415		61.751	0.382		61.751	0.36		61.751	0.394		61.766	0.391		61.751	0.368		61.751	0.394		61.766	0.387			61.751	0.642		61.77	0.373		61.751	0.402		61.753	0.399		61.752	0.347		61.752	0.393		61.743	0.373
	61.954	0.356		61.954	0.415		61.954	0.382		61.954	0.36		61.954	0.394		61.969	0.391		61.954	0.368		61.954	0.394		61.969	0.387			61.954	0.642		61.973	0.373		61.954	0.402		61.956	0.399		61.955	0.347		61.955	0.393		61.946	0.373
	62.157	0.356		62.157	0.415		62.157	0.382		62.157	0.36		62.157	0.394		62.173	0.391		62.157	0.368		62.157	0.394		62.172	0.387			62.157	0.642		62.176	0.373		62.157	0.402		62.159	0.399		62.158	0.347		62.158	0.394		62.149	0.373
	62.36	0.356		62.36	0.415		62.36	0.382		62.36	0.36		62.36	0.394		62.376	0.391		62.36	0.368		62.36	0.394		62.376	0.387			62.36	0.642		62.379	0.373		62.36	0.402		62.362	0.399		62.361	0.347		62.361	0.394		62.352	0.373
	62.563	0.356		62.563	0.415		62.563	0.382		62.563	0.36		62.563	0.394		62.579	0.391		62.563	0.368		62.563	0.394		62.579	0.387			62.563	0.642		62.582	0.373		62.563	0.402		62.565	0.399		62.564	0.347		62.564	0.394		62.556	0.373
	62.766	0.356		62.766	0.415		62.766	0.382		62.766	0.36		62.766	0.394		62.782	0.391		62.766	0.368		62.766	0.394		62.782	0.387			62.766	0.642		62.785	0.373		62.766	0.402		62.768	0.399		62.767	0.347		62.767	0.394		62.759	0.373
	62.969	0.356		62.969	0.415		62.969	0.382		62.969	0.359		62.969	0.395		62.985	0.391		62.969	0.368		62.969	0.395		62.985	0.387			62.969	0.642		62.988	0.373		62.969	0.402		62.971	0.399		62.97	0.347		62.97	0.394		62.962	0.373
	63.172	0.356		63.172	0.415		63.172	0.382		63.172	0.359		63.172	0.395		63.188	0.391		63.172	0.367		63.172	0.395		63.188	0.387			63.172	0.642		63.191	0.373		63.172	0.402		63.174	0.399		63.173	0.347		63.173	0.393		63.165	0.373
	63.375	0.356		63.375	0.415		63.375	0.382		63.375	0.359		63.375	0.395		63.391	0.391		63.375	0.367		63.375	0.395		63.391	0.387			63.375	0.642		63.394	0.373		63.375	0.402		63.377	0.399		63.376	0.347		63.376	0.393		63.368	0.373
	63.578	0.356		63.578	0.415		63.578	0.382		63.578	0.359		63.578	0.395		63.594	0.391		63.578	0.367		63.578	0.395		63.594	0.387			63.579	0.642		63.598	0.373		63.579	0.402		63.58	0.4		63.579	0.347		63.579	0.393		63.571	0.373
	63.781	0.356		63.781	0.415		63.781	0.382		63.782	0.359		63.781	0.395		63.797	0.391		63.781	0.367		63.781	0.395		63.797	0.387			63.782	0.642		63.801	0.373		63.782	0.402		63.783	0.4		63.782	0.347		63.782	0.393		63.774	0.373
	63.985	0.356		63.985	0.415		63.985	0.382		63.985	0.359		63.985	0.395		64	0.391		63.985	0.367		63.985	0.395		64	0.387			63.985	0.643		64.004	0.373		63.985	0.402		63.986	0.4		63.985	0.347		63.985	0.393		63.977	0.373
	64.188	0.356		64.188	0.415		64.188	0.382		64.188	0.359		64.188	0.395		64.203	0.391		64.188	0.367		64.188	0.395		64.203	0.387			64.188	0.643		64.207	0.373		64.188	0.402		64.189	0.4		64.189	0.347		64.189	0.393		64.18	0.373
	64.391	0.356		64.391	0.415		64.391	0.382		64.391	0.359		64.391	0.395		64.406	0.391		64.391	0.367		64.391	0.395		64.406	0.387			64.391	0.643		64.41	0.373		64.391	0.402		64.393	0.4		64.392	0.347		64.392	0.393		64.383	0.373
	64.594	0.357		64.594	0.415		64.594	0.382		64.594	0.359		64.594	0.395		64.609	0.391		64.594	0.367		64.594	0.395		64.609	0.387			64.594	0.643		64.613	0.373		64.594	0.402		64.596	0.4		64.595	0.347		64.595	0.393		64.586	0.373
	64.797	0.357		64.797	0.415		64.797	0.382		64.797	0.359		64.797	0.395		64.812	0.391		64.797	0.367		64.797	0.395		64.812	0.387			64.797	0.643		64.816	0.373		64.797	0.402		64.799	0.4		64.798	0.347		64.798	0.393		64.79	0.373
	65	0.356		65	0.415		65	0.382		65	0.359		65	0.394		65.016	0.391		65	0.367		65	0.394		65.016	0.387			65	0.643		65.019	0.373		65	0.402		65.002	0.4		65.001	0.347		65.001	0.393		64.993	0.373
	65.203	0.356		65.203	0.415		65.203	0.382		65.203	0.359		65.203	0.394		65.219	0.391		65.203	0.367		65.203	0.394		65.219	0.387			65.203	0.643		65.222	0.373		65.203	0.402		65.205	0.4		65.204	0.347		65.204	0.393		65.196	0.373
	65.406	0.356		65.406	0.415		65.406	0.382		65.406	0.359		65.406	0.394		65.422	0.391		65.406	0.367		65.406	0.394		65.422	0.388			65.406	0.643		65.425	0.373		65.406	0.402		65.408	0.4		65.407	0.347		65.407	0.393		65.399	0.373
	65.609	0.356		65.609	0.415		65.609	0.382		65.609	0.359		65.609	0.394		65.625	0.391		65.609	0.367		65.609	0.394		65.625	0.388			65.609	0.643		65.628	0.373		65.609	0.402		65.611	0.4		65.61	0.347		65.61	0.393		65.602	0.373
	65.812	0.356		65.812	0.415		65.812	0.382		65.812	0.359		65.812	0.394		65.828	0.391		65.812	0.367		65.812	0.394		65.828	0.388			65.812	0.643		65.831	0.373		65.812	0.401		65.814	0.4		65.813	0.347		65.813	0.393		65.805	0.373
	66.015	0.356		66.015	0.415		66.015	0.382		66.015	0.359		66.015	0.394		66.031	0.391		66.015	0.367		66.015	0.394		66.031	0.388			66.015	0.643		66.034	0.373		66.015	0.401		66.017	0.4		66.016	0.347		66.016	0.393		66.008	0.373
	66.218	0.357		66.218	0.415		66.218	0.382		66.218	0.359		66.218	0.395		66.234	0.391		66.218	0.367		66.218	0.395		66.234	0.388			66.218	0.643		66.238	0.373		66.219	0.401		66.22	0.4		66.219	0.347		66.219	0.393		66.211	0.373
	66.437	0.357		66.421	0.415		66.421	0.382		66.422	0.359		66.421	0.395		66.437	0.391		66.421	0.367		66.421	0.395		66.437	0.388			66.422	0.643		66.441	0.373		66.422	0.401		66.423	0.4		66.422	0.347		66.422	0.393		66.43	0.373
	66.64	0.357		66.625	0.415		66.625	0.382		66.625	0.359		66.625	0.395		66.64	0.391		66.625	0.367		66.625	0.395		66.64	0.388			66.625	0.643		66.644	0.373		66.625	0.401		66.626	0.4		66.625	0.347		66.625	0.393		66.633	0.373
	66.843	0.357		66.828	0.415		66.828	0.382		66.828	0.359		66.828	0.395		66.843	0.391		66.828	0.367		66.828	0.395		66.843	0.388			66.828	0.643		66.847	0.373		66.828	0.401		66.829	0.4		66.828	0.347		66.829	0.393		66.836	0.373
	67.046	0.357		67.031	0.415		67.031	0.382		67.031	0.359		67.031	0.395		67.046	0.391		67.031	0.367		67.031	0.395		67.046	0.388			67.031	0.643		67.05	0.373		67.046	0.401		67.033	0.4		67.032	0.347		67.032	0.393		67.039	0.373
	67.249	0.357		67.234	0.415		67.234	0.382		67.234	0.359		67.234	0.395		67.249	0.391		67.234	0.367		67.234	0.395		67.249	0.388			67.234	0.643		67.253	0.373		67.25	0.401		67.236	0.4		67.235	0.347		67.235	0.393		67.242	0.373
	67.452	0.357		67.437	0.415		67.437	0.382		67.437	0.359		67.437	0.395		67.452	0.391		67.437	0.367		67.437	0.395		67.452	0.388			67.437	0.643		67.456	0.373		67.453	0.401		67.439	0.4		67.438	0.347		67.438	0.393		67.445	0.373
	67.655	0.357		67.64	0.415		67.64	0.382		67.64	0.359		67.64	0.395		67.656	0.392		67.64	0.367		67.64	0.395		67.656	0.388			67.64	0.643		67.659	0.373		67.656	0.401		67.642	0.4		67.641	0.347		67.641	0.393		67.648	0.373
	67.859	0.357		67.843	0.415		67.843	0.382		67.843	0.359		67.843	0.395		67.859	0.392		67.843	0.367		67.843	0.395		67.859	0.388			67.843	0.643		67.862	0.373		67.859	0.401		67.845	0.4		67.844	0.347		67.844	0.393		67.851	0.373
	68.062	0.356		68.046	0.415		68.046	0.382		68.046	0.359		68.046	0.395		68.062	0.392		68.046	0.367		68.046	0.395		68.062	0.388			68.046	0.643		68.065	0.373		68.062	0.401		68.048	0.4		68.047	0.347		68.047	0.393		68.054	0.373
	68.265	0.356		68.249	0.415		68.249	0.382		68.249	0.359		68.249	0.395		68.265	0.392		68.249	0.367		68.249	0.395		68.265	0.388			68.249	0.643		68.268	0.373		68.265	0.401		68.251	0.4		68.25	0.347		68.25	0.393		68.257	0.373
	68.468	0.356		68.452	0.415		68.452	0.382		68.452	0.359		68.452	0.395		68.468	0.392		68.452	0.367		68.452	0.395		68.468	0.388			68.452	0.643		68.471	0.373		68.468	0.401		68.454	0.4		68.453	0.347		68.453	0.393		68.461	0.373
	68.671	0.356		68.655	0.415		68.655	0.382		68.655	0.359		68.655	0.395		68.671	0.392		68.655	0.367		68.655	0.395		68.671	0.388			68.655	0.643		68.674	0.373		68.671	0.401		68.657	0.4		68.656	0.347		68.656	0.393		68.664	0.373
	68.874	0.356		68.858	0.414		68.858	0.382		68.858	0.359		68.858	0.395		68.874	0.392		68.858	0.367		68.858	0.395		68.874	0.388			68.858	0.643		68.877	0.373		68.874	0.401		68.86	0.399		68.859	0.347		68.859	0.393		68.867	0.373
	69.077	0.356		69.061	0.414		69.061	0.382		69.061	0.359		69.061	0.395		69.077	0.392		69.061	0.367		69.061	0.395		69.077	0.388			69.062	0.643		69.081	0.373		69.077	0.401		69.063	0.399		69.062	0.347		69.062	0.393		69.07	0.373
	69.28	0.356		69.265	0.414		69.265	0.382		69.265	0.359		69.265	0.395		69.28	0.392		69.265	0.367		69.265	0.395		69.28	0.388			69.265	0.643		69.284	0.373		69.28	0.401		69.266	0.399		69.265	0.347		69.265	0.393		69.273	0.373
	69.483	0.356		69.468	0.414		69.468	0.382		69.468	0.359		69.468	0.395		69.483	0.392		69.468	0.367		69.468	0.395		69.483	0.388			69.468	0.643		69.487	0.373		69.483	0.401		69.469	0.399		69.468	0.347		69.469	0.393		69.476	0.373
	69.686	0.356		69.671	0.414		69.671	0.382		69.671	0.359		69.671	0.395		69.686	0.392		69.671	0.367		69.671	0.395		69.686	0.388			69.671	0.643		69.69	0.373		69.686	0.401		69.673	0.399		69.672	0.347		69.672	0.393		69.679	0.373
	69.889	0.356		69.874	0.414		69.874	0.382		69.874	0.359		69.874	0.395		69.889	0.392		69.874	0.367		69.874	0.395		69.889	0.388			69.874	0.643		69.893	0.373		69.89	0.401		69.876	0.399		69.875	0.347		69.875	0.393		69.882	0.373
	70.092	0.356		70.077	0.414		70.077	0.382		70.077	0.359		70.077	0.395		70.093	0.392		70.077	0.367		70.077	0.395		70.092	0.388			70.077	0.643		70.096	0.373		70.093	0.401		70.079	0.399		70.078	0.347		70.078	0.393		70.085	0.373
	70.295	0.356		70.28	0.414		70.28	0.382		70.28	0.359		70.28	0.395		70.296	0.392		70.28	0.367		70.28	0.395		70.296	0.388			70.28	0.643		70.299	0.373		70.296	0.401		70.282	0.399		70.281	0.347		70.281	0.393		70.288	0.373
	70.499	0.356		70.483	0.414		70.483	0.382		70.483	0.36		70.483	0.395		70.499	0.392		70.483	0.367		70.483	0.395		70.499	0.388			70.483	0.643		70.502	0.373		70.5	0.401		70.485	0.399		70.484	0.347		70.484	0.393		70.491	0.373
	70.702	0.356		70.686	0.414		70.686	0.382		70.686	0.36		70.686	0.395		70.702	0.392		70.686	0.367		70.686	0.395		70.702	0.388			70.686	0.643		70.705	0.373		70.703	0.401		70.688	0.399		70.687	0.347		70.687	0.393		70.694	0.373
	70.905	0.356		70.889	0.414		70.889	0.382		70.889	0.36		70.889	0.395		70.905	0.392		70.889	0.367		70.889	0.395		70.905	0.388			70.889	0.643		70.908	0.373		70.906	0.401		70.891	0.399		70.89	0.347		70.89	0.392		70.897	0.373
	71.108	0.356		71.092	0.414		71.092	0.382		71.092	0.36		71.092	0.395		71.108	0.392		71.092	0.367		71.092	0.395		71.108	0.388			71.092	0.643		71.111	0.373		71.109	0.401		71.094	0.399		71.093	0.347		71.093	0.392		71.101	0.373
	71.311	0.356		71.295	0.414		71.295	0.382		71.295	0.36		71.295	0.395		71.311	0.392		71.295	0.367		71.295	0.395		71.311	0.388			71.296	0.643		71.314	0.373		71.312	0.401		71.297	0.399		71.296	0.347		71.296	0.392		71.304	0.373
	71.514	0.356		71.498	0.414		71.498	0.382		71.498	0.36		71.498	0.395		71.514	0.392		71.498	0.367		71.498	0.395		71.514	0.388			71.499	0.643		71.518	0.373		71.515	0.402		71.5	0.399		71.499	0.347		71.499	0.392		71.507	0.373
	71.717	0.356		71.701	0.414		71.701	0.382		71.701	0.36		71.701	0.395		71.717	0.392		71.701	0.367		71.701	0.395		71.717	0.388			71.702	0.643		71.721	0.373		71.718	0.402		71.703	0.399		71.702	0.347		71.702	0.392		71.71	0.373
	71.92	0.356		71.905	0.414		71.905	0.382		71.905	0.36		71.905	0.395		71.92	0.392		71.905	0.367		71.905	0.395		71.92	0.388			71.905	0.643		71.924	0.373		71.921	0.402		71.906	0.399		71.905	0.347		71.905	0.392		71.913	0.373
	72.123	0.356		72.108	0.414		72.108	0.382		72.108	0.36		72.108	0.395		72.123	0.392		72.108	0.367		72.108	0.395		72.123	0.388			72.108	0.643		72.127	0.373		72.124	0.402		72.109	0.4		72.108	0.347		72.109	0.392		72.116	0.373
	72.326	0.356		72.311	0.414		72.311	0.382		72.311	0.36		72.311	0.395		72.326	0.392		72.311	0.367		72.311	0.395		72.326	0.388			72.311	0.643		72.33	0.373		72.327	0.402		72.313	0.4		72.312	0.347		72.312	0.392		72.319	0.373
	72.529	0.356		72.514	0.414		72.514	0.382		72.514	0.36		72.514	0.395		72.529	0.392		72.514	0.367		72.514	0.395		72.529	0.389			72.514	0.642		72.533	0.373		72.53	0.402		72.516	0.4		72.515	0.347		72.515	0.392		72.522	0.373
	72.732	0.356		72.717	0.414		72.717	0.382		72.717	0.36		72.717	0.395		72.732	0.392		72.717	0.367		72.717	0.395		72.732	0.389			72.717	0.642		72.736	0.373		72.733	0.402		72.719	0.4		72.718	0.347		72.718	0.392		72.725	0.373
	72.935	0.356		72.92	0.414		72.92	0.382		72.92	0.36		72.92	0.395		72.936	0.392		72.92	0.367		72.92	0.395		72.936	0.389			72.92	0.642		72.939	0.373		72.936	0.402		72.922	0.4		72.921	0.347		72.921	0.392		72.928	0.373
	73.139	0.356		73.123	0.414		73.123	0.382		73.123	0.36		73.123	0.395		73.139	0.392		73.123	0.367		73.123	0.395		73.139	0.389			73.124	0.642		73.142	0.373		73.14	0.402		73.125	0.4		73.124	0.347		73.124	0.392		73.131	0.373
	73.342	0.356		73.326	0.414		73.326	0.382		73.326	0.36		73.326	0.395		73.342	0.392		73.326	0.367		73.326	0.395		73.342	0.389			73.327	0.642		73.345	0.373		73.343	0.402		73.328	0.4		73.327	0.347		73.327	0.392		73.334	0.373
	73.545	0.356		73.529	0.414		73.529	0.382		73.529	0.36		73.529	0.395		73.545	0.392		73.529	0.367		73.529	0.395		73.545	0.389			73.53	0.642		73.548	0.373		73.546	0.402		73.531	0.4		73.53	0.347		73.546	0.392		73.537	0.373
	73.748	0.356		73.732	0.414		73.732	0.382		73.732	0.36		73.732	0.395		73.748	0.392		73.732	0.367		73.732	0.395		73.748	0.389			73.733	0.642		73.752	0.373		73.749	0.402		73.734	0.4		73.733	0.347		73.749	0.392		73.741	0.373
	73.951	0.356		73.935	0.414		73.935	0.382		73.935	0.36		73.935	0.395		73.951	0.392		73.935	0.367		73.935	0.395		73.951	0.389			73.936	0.642		73.955	0.373		73.952	0.402		73.937	0.4		73.936	0.347		73.952	0.392		73.944	0.373
	74.154	0.356		74.138	0.414		74.138	0.382		74.138	0.36		74.138	0.395		74.154	0.392		74.138	0.367		74.138	0.395		74.154	0.389			74.139	0.643		74.158	0.373		74.155	0.402		74.14	0.4		74.139	0.347		74.155	0.392		74.147	0.373
	74.357	0.356		74.341	0.414		74.341	0.382		74.341	0.36		74.341	0.395		74.357	0.392		74.341	0.367		74.341	0.395		74.357	0.389			74.342	0.643		74.361	0.373		74.358	0.402		74.343	0.4		74.342	0.347		74.358	0.392		74.35	0.373
	74.56	0.356		74.545	0.414		74.545	0.382		74.545	0.36		74.545	0.395		74.56	0.392		74.544	0.367		74.545	0.395		74.56	0.389			74.545	0.642		74.564	0.373		74.561	0.402		74.546	0.4		74.545	0.347		74.561	0.392		74.553	0.373
	74.763	0.356		74.748	0.414		74.748	0.382		74.748	0.36		74.748	0.395		74.763	0.392		74.748	0.367		74.748	0.395		74.763	0.389			74.748	0.642		74.767	0.373		74.764	0.402		74.749	0.4		74.748	0.347		74.764	0.392		74.756	0.373
	74.966	0.356		74.951	0.414		74.951	0.382		74.951	0.36		74.951	0.395		74.966	0.392		74.951	0.367		74.951	0.395		74.966	0.389			74.951	0.642		74.97	0.373		74.967	0.402		74.953	0.4		74.952	0.347		74.967	0.392		74.959	0.373
	75.169	0.356		75.154	0.414		75.154	0.382		75.154	0.36		75.154	0.395		75.169	0.392		75.154	0.367		75.154	0.395		75.169	0.389			75.154	0.642		75.173	0.373		75.17	0.402		75.156	0.4		75.155	0.347		75.17	0.392		75.162	0.373
	75.372	0.356		75.357	0.414		75.357	0.382		75.357	0.36		75.357	0.395		75.372	0.392		75.357	0.367		75.357	0.395		75.372	0.389			75.357	0.642		75.376	0.373		75.373	0.402		75.359	0.4		75.358	0.347		75.373	0.392		75.365	0.373
	75.575	0.356		75.56	0.414		75.56	0.382		75.56	0.36		75.56	0.395		75.576	0.392		75.56	0.367		75.56	0.395		75.576	0.389			75.56	0.642		75.579	0.373		75.576	0.402		75.562	0.4		75.561	0.347		75.576	0.392		75.568	0.373
	75.779	0.356		75.763	0.414		75.763	0.382		75.763	0.36		75.763	0.395		75.779	0.392		75.763	0.367		75.763	0.395		75.779	0.389			75.763	0.642		75.782	0.373		75.78	0.402		75.765	0.4		75.764	0.347		75.78	0.392		75.771	0.373
	75.982	0.356		75.966	0.414		75.966	0.382		75.966	0.36		75.966	0.395		75.982	0.392		75.966	0.367		75.966	0.395		75.982	0.389			75.967	0.642		75.985	0.373		75.983	0.402		75.968	0.4		75.967	0.347		75.983	0.392		75.974	0.373
	76.185	0.356		76.169	0.414		76.169	0.382		76.169	0.36		76.169	0.395		76.185	0.392		76.169	0.367		76.169	0.395		76.185	0.389			76.17	0.642		76.188	0.373		76.186	0.402		76.171	0.4		76.17	0.347		76.186	0.392		76.177	0.373
	76.388	0.356		76.372	0.414		76.372	0.382		76.372	0.36		76.372	0.395		76.388	0.392		76.372	0.367		76.372	0.395		76.388	0.389			76.373	0.642		76.392	0.373		76.377	0.402		76.374	0.4		76.373	0.347		76.389	0.392		76.381	0.373
	76.591	0.356		76.575	0.414		76.575	0.382		76.575	0.36		76.575	0.395		76.591	0.392		76.575	0.367		76.575	0.395		76.591	0.389			76.576	0.642		76.595	0.373		76.58	0.402		76.577	0.4		76.576	0.347		76.592	0.392		76.584	0.373
	76.794	0.356		76.778	0.414		76.778	0.382		76.778	0.36		76.778	0.395		76.794	0.392		76.778	0.367		76.778	0.395		76.794	0.389			76.779	0.642		76.798	0.374		76.783	0.402		76.78	0.4		76.779	0.347		76.795	0.392		76.787	0.373
	76.997	0.356		76.981	0.414		76.981	0.382		76.981	0.36		76.981	0.395		76.997	0.392		76.981	0.367		76.981	0.395		76.997	0.389			76.982	0.642		77.001	0.374		76.986	0.402		76.983	0.4		76.982	0.347		76.998	0.392		76.99	0.373
	77.2	0.356		77.184	0.414		77.185	0.382		77.185	0.36		77.185	0.395		77.2	0.392		77.184	0.367		77.185	0.395		77.2	0.389			77.185	0.642		77.204	0.374		77.189	0.402		77.186	0.4		77.185	0.347		77.201	0.392		77.193	0.373
	77.403	0.356		77.388	0.414		77.388	0.382		77.388	0.36		77.388	0.395		77.403	0.392		77.388	0.367		77.388	0.395		77.403	0.389			77.388	0.642		77.407	0.374		77.393	0.402		77.389	0.4		77.388	0.347		77.404	0.392		77.396	0.373
	77.606	0.356		77.591	0.414		77.591	0.382		77.591	0.36		77.591	0.395		77.606	0.392		77.591	0.367		77.591	0.395		77.606	0.389			77.591	0.642		77.61	0.374		77.596	0.402		77.593	0.4		77.592	0.347		77.607	0.392		77.599	0.373
	77.809	0.356		77.794	0.414		77.794	0.383		77.794	0.36		77.794	0.395		77.809	0.392		77.794	0.367		77.794	0.395		77.809	0.389			77.794	0.642		77.813	0.374		77.799	0.402		77.796	0.4		77.795	0.347		77.81	0.392		77.802	0.373
	78.012	0.356		77.997	0.414		77.997	0.383		77.997	0.36		77.997	0.395		78.012	0.393		77.997	0.367		77.997	0.395		78.012	0.389			77.997	0.642		78.016	0.374		78.002	0.402		77.999	0.4		77.998	0.347		78.013	0.392		78.005	0.373
	78.215	0.357		78.2	0.414		78.2	0.383		78.2	0.36		78.2	0.395		78.216	0.393		78.2	0.367		78.2	0.395		78.216	0.389			78.2	0.642		78.219	0.374		78.205	0.402		78.202	0.4		78.201	0.347		78.216	0.392		78.208	0.373
	78.419	0.357		78.403	0.414		78.403	0.383		78.403	0.36		78.403	0.395		78.419	0.393		78.403	0.367		78.403	0.395		78.419	0.389			78.403	0.642		78.422	0.374		78.408	0.402		78.405	0.4		78.404	0.347		78.42	0.392		78.411	0.373
	78.622	0.357		78.606	0.414		78.606	0.383		78.606	0.36		78.606	0.395		78.622	0.393		78.606	0.367		78.606	0.395		78.622	0.389			78.607	0.642		78.625	0.374		78.611	0.402		78.608	0.4		78.607	0.347		78.623	0.392		78.614	0.373
	78.825	0.357		78.809	0.414		78.809	0.383		78.809	0.36		78.809	0.395		78.825	0.393		78.809	0.367		78.809	0.395		78.825	0.389			78.81	0.643		78.828	0.374		78.814	0.402		78.811	0.4		78.81	0.347		78.826	0.392		78.817	0.373
	79.028	0.357		79.012	0.414		79.012	0.383		79.012	0.36		79.012	0.395		79.028	0.393		79.012	0.367		79.012	0.395		79.028	0.389			79.013	0.643		79.031	0.374		79.017	0.402		79.014	0.4		79.013	0.347		79.029	0.392		79.021	0.373
	79.231	0.357		79.215	0.414		79.215	0.383		79.215	0.36		79.215	0.395		79.231	0.393		79.215	0.367		79.215	0.395		79.231	0.389			79.216	0.643		79.235	0.374		79.22	0.402		79.217	0.4		79.216	0.347		79.232	0.392		79.224	0.373
	79.434	0.357		79.418	0.414		79.418	0.383		79.418	0.36		79.418	0.395		79.434	0.393		79.418	0.367		79.418	0.395		79.434	0.389			79.419	0.643		79.438	0.374		79.423	0.402		79.42	0.4		79.419	0.347		79.435	0.392		79.427	0.373
	79.637	0.357		79.621	0.414		79.621	0.383		79.621	0.36		79.621	0.395		79.637	0.393		79.621	0.367		79.621	0.395		79.637	0.389			79.622	0.643		79.641	0.374		79.626	0.402		79.623	0.4		79.622	0.347		79.638	0.392		79.63	0.372
	79.84	0.357		79.824	0.414		79.824	0.383		79.825	0.36		79.824	0.395		79.84	0.393		79.824	0.367		79.824	0.395		79.84	0.389			79.825	0.643		79.844	0.374		79.829	0.402		79.826	0.4		79.825	0.347		79.841	0.392		79.833	0.372
	80.043	0.357		80.028	0.414		80.028	0.382		80.028	0.36		80.028	0.395		80.043	0.393		80.028	0.367		80.028	0.395		80.043	0.389			80.028	0.642		80.047	0.374		80.032	0.402		80.029	0.4		80.028	0.347		80.044	0.392		80.036	0.372
	80.246	0.357		80.231	0.414		80.231	0.382		80.231	0.36		80.231	0.395		80.246	0.393		80.231	0.367		80.231	0.395		80.246	0.389			80.231	0.642		80.25	0.374		80.236	0.402		80.233	0.4		80.232	0.347		80.247	0.392		80.239	0.372
	80.449	0.357		80.434	0.414		80.434	0.382		80.434	0.36		80.434	0.395		80.449	0.393		80.434	0.367		80.434	0.395		80.449	0.39			80.434	0.642		80.453	0.374		80.439	0.402		80.436	0.4		80.435	0.347		80.45	0.392		80.442	0.372
	80.652	0.357		80.637	0.414		80.637	0.382		80.637	0.36		80.637	0.395		80.652	0.393		80.637	0.367		80.637	0.395		80.652	0.39			80.637	0.642		80.656	0.374		80.642	0.402		80.639	0.4		80.653	0.347		80.653	0.392		80.645	0.372
	80.855	0.357		80.84	0.414		80.84	0.382		80.84	0.36		80.84	0.396		80.856	0.393		80.84	0.367		80.84	0.396		80.855	0.39			80.84	0.642		80.859	0.374		80.845	0.402		80.842	0.4		80.856	0.347		80.856	0.392		80.848	0.372
	81.058	0.357		81.043	0.413		81.043	0.382		81.043	0.36		81.043	0.396		81.059	0.393		81.043	0.367		81.043	0.396		81.059	0.39			81.043	0.642		81.062	0.374		81.048	0.402		81.045	0.399		81.059	0.347		81.06	0.392		81.051	0.371
	81.262	0.357		81.246	0.413		81.246	0.382		81.246	0.36		81.246	0.396		81.262	0.393		81.246	0.367		81.246	0.396		81.262	0.39			81.247	0.642		81.265	0.374		81.251	0.402		81.248	0.399		81.263	0.347		81.263	0.392		81.254	0.371
	81.465	0.357		81.449	0.413		81.449	0.382		81.449	0.36		81.449	0.396		81.465	0.393		81.449	0.367		81.449	0.396		81.465	0.39			81.45	0.642		81.468	0.374		81.454	0.402		81.451	0.399		81.466	0.347		81.466	0.392		81.457	0.371
	81.668	0.357		81.652	0.413		81.652	0.382		81.652	0.36		81.652	0.396		81.668	0.393		81.652	0.367		81.652	0.396		81.668	0.39			81.653	0.642		81.671	0.374		81.657	0.402		81.654	0.399		81.669	0.347		81.669	0.392		81.66	0.371
	81.871	0.357		81.855	0.413		81.855	0.382		81.855	0.36		81.855	0.395		81.871	0.393		81.855	0.367		81.855	0.395		81.871	0.39			81.856	0.642		81.875	0.374		81.86	0.402		81.857	0.399		81.872	0.347		81.872	0.392		81.864	0.371
	82.074	0.357		82.058	0.413		82.058	0.382		82.058	0.36		82.058	0.395		82.074	0.393		82.058	0.367		82.058	0.395		82.074	0.39			82.059	0.642		82.078	0.374		82.063	0.402		82.06	0.399		82.075	0.347		82.075	0.392		82.067	0.371
	82.277	0.357		82.261	0.413		82.261	0.382		82.261	0.36		82.261	0.395		82.277	0.393		82.261	0.367		82.261	0.395		82.277	0.39			82.262	0.642		82.281	0.374		82.266	0.402		82.263	0.399		82.278	0.347		82.278	0.392		82.27	0.371
	82.48	0.357		82.464	0.413		82.464	0.383		82.464	0.361		82.464	0.395		82.48	0.393		82.464	0.367		82.464	0.395		82.48	0.39			82.465	0.643		82.484	0.374		82.469	0.402		82.466	0.399		82.481	0.347		82.481	0.392		82.473	0.371
	82.683	0.357		82.668	0.413		82.668	0.383		82.668	0.361		82.668	0.396		82.683	0.393		82.668	0.367		82.668	0.396		82.683	0.39			82.668	0.643		82.687	0.374		82.673	0.402		82.669	0.399		82.684	0.347		82.684	0.392		82.676	0.371
	82.886	0.357		82.871	0.413		82.871	0.383		82.871	0.361		82.871	0.396		82.886	0.393		82.871	0.367		82.871	0.396		82.886	0.39			82.871	0.643		82.89	0.374		82.876	0.402		82.873	0.399		82.887	0.347		82.887	0.392		82.879	0.371
	83.089	0.357		83.074	0.413		83.074	0.383		83.074	0.361		83.074	0.396		83.089	0.394		83.074	0.367		83.074	0.396		83.089	0.39			83.074	0.643		83.093	0.374		83.079	0.402		83.076	0.399		83.09	0.347		83.09	0.392		83.082	0.371
	83.292	0.357		83.277	0.413		83.277	0.383		83.277	0.361		83.277	0.396		83.292	0.394		83.277	0.367		83.277	0.396		83.292	0.39			83.277	0.643		83.296	0.374		83.282	0.402		83.279	0.399		83.293	0.347		83.293	0.392		83.285	0.371
	83.495	0.357		83.48	0.413		83.48	0.383		83.48	0.361		83.48	0.396		83.495	0.394		83.48	0.367		83.48	0.396		83.495	0.39			83.48	0.643		83.499	0.374		83.485	0.402		83.482	0.399		83.496	0.347		83.496	0.392		83.488	0.371
	83.698	0.357		83.683	0.414		83.683	0.383		83.683	0.361		83.683	0.396		83.699	0.394		83.683	0.367		83.683	0.396		83.699	0.39			83.683	0.643		83.702	0.374		83.688	0.402		83.685	0.399		83.699	0.348		83.7	0.392		83.691	0.371
	83.902	0.357		83.886	0.414		83.886	0.383		83.886	0.361		83.886	0.396		83.902	0.394		83.886	0.367		83.886	0.396		83.902	0.39			83.886	0.643		83.905	0.374		83.891	0.402		83.888	0.399		83.903	0.348		83.903	0.392		83.895	0.371
	84.105	0.357		84.089	0.414		84.089	0.383		84.089	0.361		84.089	0.396		84.105	0.394		84.089	0.367		84.089	0.396		84.105	0.391			84.09	0.643		84.108	0.374		84.094	0.402		84.091	0.399		84.106	0.348		84.106	0.392		84.098	0.371
	84.308	0.357		84.292	0.414		84.292	0.383		84.292	0.36		84.292	0.396		84.308	0.394		84.292	0.367		84.292	0.396		84.308	0.391			84.293	0.643		84.311	0.374		84.297	0.402		84.294	0.399		84.309	0.348		84.309	0.392		84.301	0.371
	84.511	0.357		84.495	0.414		84.495	0.383		84.495	0.36		84.495	0.396		84.511	0.394		84.495	0.367		84.495	0.396		84.511	0.391			84.496	0.643		84.514	0.374		84.5	0.402		84.497	0.399		84.512	0.348		84.512	0.392		84.497	0.371
	84.714	0.357		84.698	0.414		84.698	0.383		84.698	0.36		84.698	0.396		84.714	0.394		84.698	0.367		84.698	0.396		84.714	0.391			84.699	0.643		84.718	0.374		84.703	0.402		84.7	0.399		84.715	0.348		84.715	0.392		84.701	0.371
	84.917	0.357		84.901	0.413		84.901	0.383		84.901	0.36		84.901	0.396		84.917	0.394		84.901	0.367		84.901	0.396		84.917	0.391			84.902	0.643		84.921	0.374		84.906	0.402		84.903	0.399		84.918	0.348		84.918	0.392		84.904	0.371
	85.12	0.357		85.104	0.413		85.104	0.383		85.104	0.36		85.104	0.396		85.12	0.394		85.104	0.367		85.104	0.396		85.12	0.391			85.105	0.643		85.124	0.374		85.109	0.402		85.106	0.399		85.121	0.348		85.121	0.392		85.107	0.371
	85.323	0.357		85.308	0.413		85.308	0.383		85.308	0.36		85.308	0.396		85.323	0.394		85.308	0.367		85.308	0.396		85.323	0.391			85.308	0.643		85.327	0.374		85.313	0.402		85.309	0.399		85.324	0.348		85.324	0.392		85.31	0.371
	85.526	0.357		85.511	0.413		85.511	0.383		85.511	0.36		85.511	0.396		85.526	0.394		85.511	0.367		85.511	0.396		85.526	0.391			85.511	0.643		85.53	0.374		85.516	0.402		85.513	0.399		85.527	0.348		85.527	0.392		85.513	0.371
	85.729	0.357		85.714	0.413		85.714	0.383		85.714	0.36		85.714	0.396		85.729	0.394		85.714	0.367		85.714	0.396		85.729	0.391			85.714	0.643		85.733	0.374		85.719	0.402		85.716	0.399		85.73	0.348		85.73	0.392		85.716	0.371
	85.932	0.357		85.917	0.413		85.917	0.383		85.917	0.36		85.917	0.396		85.932	0.394		85.917	0.367		85.917	0.396		85.932	0.391			85.917	0.643		85.936	0.374		85.922	0.402		85.919	0.399		85.933	0.348		85.933	0.392		85.919	0.372
	86.135	0.357		86.12	0.413		86.12	0.383		86.12	0.36		86.12	0.396		86.135	0.394		86.12	0.367		86.12	0.396		86.135	0.39			86.12	0.643		86.139	0.374		86.125	0.402		86.122	0.399		86.136	0.348		86.136	0.392		86.122	0.372
	86.338	0.357		86.323	0.413		86.323	0.382		86.323	0.36		86.323	0.395		86.339	0.394		86.323	0.367		86.323	0.395		86.339	0.39			86.323	0.643		86.342	0.374		86.328	0.402		86.325	0.4		86.339	0.348		86.34	0.392		86.325	0.372
	86.542	0.357		86.526	0.413		86.526	0.382		86.526	0.36		86.526	0.395		86.542	0.394		86.526	0.367		86.526	0.395		86.542	0.39			86.526	0.643		86.545	0.374		86.531	0.402		86.528	0.4		86.543	0.348		86.543	0.392		86.528	0.372
	86.745	0.357		86.729	0.413		86.729	0.382		86.729	0.36		86.729	0.395		86.745	0.394		86.729	0.367		86.729	0.395		86.745	0.39			86.729	0.643		86.748	0.374		86.734	0.402		86.731	0.4		86.746	0.348		86.746	0.392		86.731	0.372
	86.948	0.357		86.932	0.413		86.932	0.382		86.932	0.36		86.932	0.395		86.948	0.394		86.932	0.367		86.932	0.395		86.948	0.39			86.933	0.643		86.951	0.374		86.937	0.402		86.934	0.4		86.949	0.348		86.949	0.392		86.934	0.372
	87.151	0.358		87.135	0.413		87.135	0.382		87.135	0.36		87.135	0.395		87.151	0.394		87.135	0.367		87.135	0.395		87.151	0.39			87.136	0.643		87.154	0.374		87.156	0.402		87.137	0.4		87.152	0.348		87.152	0.392		87.137	0.372
	87.354	0.358		87.338	0.413		87.338	0.382		87.338	0.36		87.338	0.396		87.354	0.394		87.338	0.367		87.338	0.396		87.354	0.39			87.339	0.643		87.358	0.374		87.359	0.402		87.341	0.4		87.355	0.348		87.355	0.392		87.341	0.372
	87.557	0.358		87.541	0.413		87.541	0.382		87.541	0.36		87.541	0.396		87.557	0.394		87.541	0.367		87.541	0.396		87.557	0.391			87.542	0.643		87.561	0.374		87.562	0.402		87.544	0.4		87.558	0.348		87.558	0.392		87.544	0.372
	87.76	0.358		87.744	0.413		87.744	0.382		87.744	0.36		87.744	0.396		87.76	0.394		87.744	0.367		87.744	0.396		87.76	0.391			87.745	0.643		87.764	0.374		87.765	0.402		87.747	0.4		87.761	0.348		87.761	0.392		87.747	0.372
	87.963	0.358		87.948	0.413		87.948	0.382		87.948	0.36		87.947	0.396		87.963	0.394		87.948	0.367		87.947	0.396		87.963	0.391			87.948	0.643		87.967	0.374		87.968	0.402		87.95	0.4		87.964	0.348		87.964	0.392		87.95	0.372
	88.166	0.358		88.151	0.413		88.151	0.382		88.151	0.361		88.151	0.396		88.166	0.394		88.151	0.367		88.151	0.396		88.166	0.391			88.151	0.643		88.17	0.374		88.171	0.402		88.153	0.4		88.167	0.348		88.167	0.392		88.153	0.372
	88.369	0.358		88.354	0.413		88.354	0.383		88.354	0.361		88.354	0.396		88.369	0.394		88.354	0.367		88.354	0.396		88.369	0.391			88.354	0.643		88.373	0.374		88.374	0.402		88.356	0.4		88.37	0.348		88.37	0.392		88.356	0.372
	88.572	0.358		88.557	0.413		88.557	0.383		88.557	0.361		88.557	0.396		88.572	0.394		88.557	0.367		88.557	0.396		88.572	0.391			88.557	0.643		88.576	0.374		88.577	0.401		88.559	0.4		88.573	0.348		88.573	0.392		88.559	0.372
	88.775	0.357		88.76	0.413		88.76	0.383		88.76	0.361		88.76	0.396		88.775	0.394		88.76	0.367		88.76	0.396		88.775	0.391			88.76	0.643		88.779	0.374		88.78	0.401		88.762	0.4		88.776	0.348		88.776	0.392		88.762	0.372
	88.978	0.357		88.963	0.413		88.963	0.383		88.963	0.361		88.963	0.396		88.979	0.394		88.963	0.367		88.963	0.396		88.979	0.391			88.963	0.643		88.982	0.374		88.984	0.401		88.965	0.4		88.979	0.348		88.98	0.392		88.965	0.372
	89.182	0.358		89.166	0.413		89.166	0.383		89.166	0.361		89.166	0.396		89.182	0.394		89.166	0.367		89.166	0.396		89.182	0.391			89.166	0.643		89.185	0.374		89.187	0.401		89.168	0.4		89.183	0.348		89.183	0.392		89.168	0.372
	89.385	0.358		89.369	0.413		89.369	0.383		89.369	0.361		89.369	0.396		89.385	0.394		89.369	0.367		89.369	0.396		89.385	0.391			89.369	0.643		89.388	0.374		89.39	0.401		89.372	0.4		89.386	0.348		89.386	0.392		89.371	0.372
	89.588	0.358		89.572	0.413		89.572	0.383		89.572	0.361		89.572	0.396		89.588	0.394		89.572	0.367		89.572	0.396		89.588	0.391			89.573	0.643		89.591	0.374		89.593	0.401		89.575	0.4		89.589	0.348		89.589	0.392		89.574	0.372
	89.791	0.358		89.775	0.413		89.775	0.383		89.775	0.361		89.775	0.396		89.791	0.394		89.775	0.367		89.775	0.396		89.791	0.391			89.776	0.643		89.795	0.374		89.796	0.401		89.778	0.4		89.792	0.348		89.792	0.392		89.777	0.372
	89.994	0.358		89.978	0.413		89.978	0.383		89.978	0.361		89.978	0.396		89.994	0.394		89.978	0.367		89.978	0.396		89.994	0.391			89.979	0.643		89.998	0.374		89.999	0.401		89.981	0.4		89.995	0.348		89.995	0.392		89.98	0.372
	90.197	0.358		90.181	0.413		90.181	0.383		90.181	0.361		90.181	0.396		90.197	0.394		90.181	0.367		90.181	0.396		90.197	0.391			90.182	0.643		90.201	0.374		90.202	0.401		90.184	0.4		90.198	0.348		90.198	0.392		90.184	0.372
	90.4	0.358		90.384	0.413		90.384	0.383		90.384	0.361		90.384	0.396		90.4	0.394		90.384	0.367		90.384	0.396		90.4	0.391			90.385	0.643		90.404	0.374		90.405	0.401		90.387	0.4		90.401	0.348		90.401	0.392		90.387	0.372
	90.603	0.358		90.588	0.413		90.588	0.383		90.588	0.361		90.588	0.396		90.603	0.394		90.587	0.367		90.588	0.396		90.603	0.391			90.588	0.643		90.607	0.374		90.608	0.401		90.59	0.4		90.604	0.348		90.604	0.392		90.59	0.372
	90.806	0.358		90.791	0.413		90.791	0.383		90.791	0.361		90.791	0.396		90.806	0.394		90.791	0.367		90.791	0.396		90.806	0.391			90.791	0.643		90.81	0.374		90.811	0.401		90.793	0.4		90.807	0.348		90.807	0.392		90.793	0.372
	91.009	0.358		90.994	0.413		90.994	0.383		91.009	0.361		90.994	0.396		91.009	0.394		90.994	0.367		90.994	0.396		91.009	0.391			90.994	0.643		91.013	0.374		91.014	0.401		90.996	0.4		91.01	0.348		91.01	0.392		90.996	0.372
	91.212	0.358		91.197	0.413		91.197	0.383		91.212	0.361		91.197	0.396		91.212	0.394		91.197	0.367		91.197	0.396		91.212	0.391			91.197	0.643		91.216	0.374		91.217	0.401		91.199	0.4		91.213	0.348		91.213	0.392		91.199	0.372
	91.415	0.358		91.4	0.413		91.4	0.383		91.415	0.361		91.4	0.396		91.415	0.394		91.4	0.367		91.4	0.396		91.415	0.391			91.4	0.643		91.419	0.374		91.42	0.401		91.402	0.4		91.416	0.348		91.416	0.392		91.402	0.372
	91.618	0.358		91.603	0.413		91.603	0.383		91.619	0.361		91.603	0.396		91.619	0.394		91.603	0.367		91.603	0.396		91.619	0.391			91.603	0.643		91.622	0.374		91.624	0.401		91.605	0.4		91.619	0.348		91.62	0.392		91.605	0.372
	91.822	0.358		91.806	0.413		91.806	0.383		91.822	0.361		91.806	0.396		91.822	0.395		91.806	0.367		91.806	0.396		91.822	0.391			91.806	0.643		91.826	0.374		91.827	0.401		91.808	0.4		91.823	0.348		91.823	0.392		91.808	0.372
	92.025	0.358		92.009	0.413		92.009	0.383		92.025	0.361		92.009	0.396		92.025	0.395		92.009	0.367		92.009	0.396		92.025	0.391			92.009	0.643		92.029	0.374		92.03	0.401		92.012	0.4		92.026	0.348		92.026	0.392		92.011	0.372
	92.228	0.358		92.212	0.413		92.212	0.383		92.228	0.361		92.212	0.396		92.228	0.395		92.212	0.367		92.212	0.396		92.228	0.391			92.213	0.643		92.232	0.374		92.233	0.401		92.215	0.4		92.229	0.348		92.229	0.392		92.214	0.371
	92.431	0.358		92.415	0.414		92.415	0.383		92.431	0.361		92.415	0.396		92.431	0.395		92.415	0.367		92.415	0.396		92.431	0.391			92.416	0.643		92.435	0.374		92.436	0.401		92.418	0.4		92.432	0.348		92.432	0.392		92.417	0.371
	92.634	0.358		92.618	0.414		92.618	0.383		92.634	0.361		92.618	0.396		92.634	0.395		92.618	0.367		92.618	0.396		92.634	0.391			92.619	0.642		92.638	0.374		92.639	0.401		92.621	0.4		92.635	0.348		92.635	0.392		92.62	0.371
	92.837	0.358		92.821	0.414		92.821	0.383		92.837	0.361		92.821	0.396		92.837	0.395		92.821	0.367		92.821	0.396		92.837	0.391			92.822	0.642		92.841	0.374		92.842	0.401		92.824	0.4		92.838	0.348		92.838	0.392		92.824	0.371
	93.04	0.358		93.024	0.414		93.024	0.383		93.04	0.361		93.024	0.396		93.04	0.395		93.024	0.367		93.024	0.396		93.04	0.391			93.025	0.642		93.044	0.374		93.045	0.401		93.027	0.4		93.041	0.348		93.041	0.392		93.027	0.371
	93.243	0.358		93.227	0.414		93.228	0.383		93.243	0.361		93.228	0.396		93.243	0.395		93.227	0.367		93.228	0.396		93.243	0.391			93.228	0.642		93.247	0.374		93.248	0.401		93.23	0.4		93.244	0.348		93.244	0.392		93.23	0.371
	93.446	0.358		93.431	0.414		93.431	0.383		93.446	0.361		93.431	0.396		93.446	0.395		93.431	0.367		93.431	0.396		93.446	0.392			93.431	0.642		93.45	0.374		93.452	0.401		93.433	0.4		93.447	0.348		93.447	0.392		93.433	0.371
	93.649	0.358		93.634	0.413		93.634	0.383		93.649	0.361		93.634	0.396		93.649	0.395		93.634	0.367		93.634	0.396		93.649	0.392			93.635	0.642		93.653	0.374		93.655	0.401		93.637	0.4		93.65	0.348		93.65	0.392		93.636	0.371
	93.852	0.358		93.837	0.413		93.837	0.383		93.852	0.361		93.837	0.396		93.852	0.395		93.837	0.367		93.837	0.396		93.852	0.392			93.838	0.642		93.856	0.374		93.858	0.401		93.84	0.4		93.853	0.348		93.853	0.392		93.839	0.371
	94.055	0.358		94.04	0.413		94.04	0.383		94.055	0.361		94.04	0.396		94.055	0.395		94.04	0.367		94.04	0.396		94.055	0.392			94.041	0.642		94.059	0.374		94.061	0.401		94.043	0.4		94.056	0.348		94.056	0.392		94.042	0.371
	94.258	0.358		94.243	0.413		94.243	0.383		94.258	0.361		94.243	0.396		94.259	0.395		94.243	0.367		94.243	0.396		94.259	0.392			94.244	0.642		94.262	0.374		94.264	0.401		94.246	0.4		94.259	0.348		94.26	0.392		94.245	0.371
	94.461	0.358		94.446	0.413		94.446	0.383		94.462	0.361		94.446	0.396		94.462	0.395		94.446	0.367		94.446	0.396		94.462	0.392			94.447	0.642		94.465	0.374		94.467	0.401		94.449	0.4		94.463	0.348		94.463	0.392		94.448	0.371
	94.665	0.358		94.649	0.413		94.649	0.383		94.665	0.361		94.649	0.396		94.665	0.395		94.649	0.367		94.649	0.396		94.665	0.392			94.65	0.642		94.669	0.374		94.67	0.401		94.652	0.4		94.666	0.348		94.666	0.392		94.651	0.371
	94.868	0.358		94.852	0.413		94.852	0.383		94.868	0.362		94.852	0.396		94.868	0.395		94.852	0.368		94.852	0.396		94.868	0.392			94.853	0.642		94.872	0.374		94.873	0.401		94.856	0.4		94.869	0.348		94.869	0.392		94.854	0.371
	95.071	0.358		95.055	0.413		95.055	0.383		95.071	0.362		95.055	0.396		95.071	0.395		95.055	0.368		95.055	0.396		95.071	0.392			95.056	0.642		95.075	0.374		95.076	0.402		95.059	0.4		95.072	0.348		95.072	0.392		95.057	0.371
	95.274	0.358		95.258	0.413		95.258	0.383		95.274	0.362		95.258	0.396		95.274	0.395		95.258	0.368		95.258	0.396		95.274	0.392			95.259	0.642		95.278	0.374		95.279	0.402		95.262	0.4		95.275	0.348		95.275	0.392		95.26	0.371
	95.477	0.358		95.461	0.413		95.461	0.383		95.477	0.362		95.461	0.396		95.477	0.395		95.461	0.368		95.461	0.396		95.477	0.392			95.462	0.642		95.481	0.374		95.482	0.402		95.465	0.4		95.478	0.348		95.478	0.392		95.464	0.371
	95.68	0.358		95.664	0.413		95.664	0.383		95.68	0.362		95.664	0.396		95.68	0.395		95.664	0.368		95.664	0.396		95.68	0.392			95.665	0.642		95.684	0.374		95.686	0.402		95.668	0.4		95.681	0.348		95.681	0.393		95.667	0.371
	95.883	0.358		95.867	0.413		95.868	0.383		95.883	0.362		95.867	0.396		95.883	0.395		95.867	0.368		95.867	0.396		95.883	0.392			95.868	0.642		95.887	0.374		95.889	0.402		95.871	0.4		95.884	0.348		95.884	0.393		95.87	0.371
	96.086	0.358		96.071	0.413		96.071	0.383		96.086	0.362		96.071	0.396		96.086	0.395		96.071	0.368		96.071	0.396		96.086	0.392			96.071	0.642		96.09	0.374		96.092	0.402		96.074	0.4		96.087	0.348		96.087	0.393		96.073	0.371
	96.289	0.358		96.274	0.413		96.274	0.383		96.289	0.362		96.274	0.396		96.289	0.395		96.274	0.368		96.274	0.396		96.289	0.392			96.275	0.642		96.293	0.374		96.295	0.402		96.277	0.4		96.29	0.348		96.29	0.393		96.276	0.371
	96.492	0.358		96.477	0.413		96.477	0.383		96.492	0.362		96.477	0.396		96.492	0.395		96.477	0.368		96.477	0.396		96.492	0.392			96.478	0.642		96.496	0.374		96.498	0.402		96.48	0.4		96.493	0.348		96.493	0.393		96.479	0.371
	96.695	0.358		96.68	0.413		96.68	0.383		96.695	0.362		96.68	0.396		96.695	0.395		96.68	0.368		96.68	0.396		96.695	0.392			96.681	0.641		96.699	0.374		96.701	0.402		96.683	0.4		96.696	0.348		96.696	0.393		96.682	0.371
	96.898	0.358		96.883	0.413		96.883	0.383		96.899	0.362		96.883	0.396		96.899	0.395		96.883	0.368		96.883	0.396		96.898	0.392			96.884	0.641		96.902	0.374		96.904	0.402		96.886	0.4		96.899	0.348		96.9	0.393		96.885	0.371
	97.101	0.358		97.086	0.413		97.086	0.383		97.102	0.362		97.086	0.396		97.102	0.395		97.086	0.368		97.086	0.396		97.102	0.392			97.087	0.641		97.105	0.374		97.107	0.402		97.089	0.4		97.103	0.348		97.103	0.393		97.088	0.371
	97.305	0.358		97.289	0.413		97.289	0.383		97.305	0.362		97.289	0.396		97.305	0.395		97.289	0.368		97.289	0.396		97.305	0.392			97.29	0.641		97.309	0.374		97.31	0.402		97.292	0.4		97.306	0.348		97.306	0.393		97.291	0.371
	97.508	0.358		97.492	0.413		97.492	0.383		97.508	0.362		97.492	0.396		97.508	0.395		97.492	0.368		97.492	0.396		97.508	0.392			97.493	0.641		97.512	0.374		97.513	0.402		97.496	0.4		97.509	0.348		97.509	0.393		97.494	0.371
	97.711	0.358		97.695	0.413		97.695	0.383		97.711	0.362		97.695	0.396		97.711	0.395		97.695	0.368		97.695	0.396		97.711	0.392			97.696	0.641		97.715	0.374		97.716	0.402		97.699	0.399		97.712	0.348		97.712	0.393		97.697	0.371
	97.914	0.358		97.898	0.413		97.898	0.383		97.914	0.362		97.898	0.396		97.914	0.395		97.898	0.368		97.898	0.396		97.914	0.392			97.899	0.641		97.918	0.374		97.919	0.402		97.902	0.399		97.915	0.348		97.915	0.393		97.9	0.371
	98.117	0.358		98.101	0.413		98.101	0.383		98.117	0.362		98.101	0.396		98.117	0.395		98.101	0.368		98.101	0.396		98.117	0.392			98.102	0.641		98.121	0.374		98.122	0.402		98.105	0.399		98.118	0.348		98.118	0.393		98.104	0.371
	98.32	0.358		98.304	0.413		98.304	0.383		98.32	0.362		98.304	0.396		98.32	0.395		98.304	0.368		98.304	0.396		98.32	0.392			98.305	0.641		98.324	0.374		98.326	0.402		98.308	0.399		98.321	0.348		98.321	0.393		98.307	0.371
	98.523	0.358		98.507	0.413		98.507	0.383		98.523	0.362		98.507	0.396		98.523	0.395		98.507	0.368		98.507	0.396		98.523	0.392			98.508	0.641		98.527	0.374		98.529	0.402		98.511	0.399		98.524	0.348		98.524	0.393		98.51	0.371
	98.726	0.358		98.711	0.413		98.711	0.383		98.726	0.362		98.711	0.396		98.726	0.395		98.711	0.368		98.711	0.396		98.726	0.392			98.711	0.641		98.73	0.374		98.732	0.402		98.714	0.399		98.727	0.348		98.727	0.393		98.713	0.371
	98.929	0.358		98.914	0.413		98.914	0.383		98.929	0.362		98.914	0.396		98.929	0.395		98.914	0.368		98.914	0.396		98.929	0.392			98.914	0.641		98.933	0.374		98.935	0.402		98.917	0.399		98.93	0.348		98.93	0.393		98.916	0.371
	99.132	0.358		99.117	0.413		99.117	0.383		99.132	0.362		99.117	0.396		99.132	0.395		99.117	0.368		99.117	0.396		99.132	0.392			99.118	0.641		99.136	0.375		99.138	0.401		99.12	0.399		99.133	0.348		99.133	0.393		99.119	0.371
	99.335	0.359		99.32	0.413		99.32	0.383		99.335	0.362		99.32	0.396		99.335	0.395		99.32	0.368		99.32	0.396		99.335	0.392			99.321	0.64		99.339	0.375		99.341	0.401		99.323	0.399		99.336	0.348		99.336	0.393		99.322	0.371
	99.538	0.359		99.523	0.413		99.523	0.383		99.538	0.362		99.523	0.396		99.538	0.395		99.523	0.368		99.523	0.396		99.538	0.392			99.524	0.64		99.542	0.375		99.544	0.401		99.526	0.399		99.539	0.348		99.54	0.393		99.525	0.371
	99.741	0.359		99.726	0.413		99.726	0.383		99.742	0.362		99.726	0.396		99.742	0.395		99.726	0.368		99.726	0.396		99.742	0.392			99.727	0.64		99.745	0.375		99.747	0.401		99.729	0.399		99.743	0.348		99.743	0.393		99.728	0.371
	99.945	0.359		99.929	0.413		99.929	0.383		99.945	0.362		99.929	0.396		99.945	0.395		99.929	0.368		99.929	0.396		99.945	0.392			99.93	0.64		99.948	0.375		99.95	0.401		99.932	0.4		99.946	0.348		99.946	0.393		99.931	0.371
	100.148	0.359		100.132	0.413		100.132	0.383		100.148	0.362		100.132	0.396		100.148	0.395		100.132	0.368		100.132	0.396		100.148	0.392			100.133	0.64		100.152	0.375		100.153	0.401		100.136	0.4		100.149	0.348		100.149	0.393		100.134	0.371
	100.351	0.359		100.335	0.413		100.335	0.383		100.351	0.362		100.335	0.396		100.351	0.395		100.335	0.368		100.335	0.396		100.351	0.392			100.336	0.64		100.355	0.375		100.356	0.401		100.339	0.4		100.352	0.348		100.352	0.393		100.337	0.371
	100.554	0.359		100.538	0.413		100.538	0.383		100.554	0.362		100.538	0.396		100.554	0.395		100.538	0.368		100.538	0.396		100.554	0.392			100.539	0.64		100.558	0.375		100.559	0.401		100.542	0.4		100.555	0.348		100.555	0.393		100.54	0.371
	100.757	0.359		100.741	0.413		100.741	0.383		100.757	0.362		100.741	0.396		100.757	0.395		100.741	0.368		100.741	0.396		100.757	0.392			100.742	0.639		100.761	0.375		100.762	0.401		100.745	0.4		100.758	0.348		100.758	0.393		100.744	0.371
	100.96	0.359		100.944	0.413		100.944	0.383		100.96	0.362		100.944	0.396		100.96	0.395		100.944	0.368		100.944	0.396		100.96	0.392			100.945	0.639		100.964	0.375		100.966	0.401		100.948	0.4		100.961	0.348		100.961	0.393		100.947	0.371
	101.163	0.359		101.147	0.413		101.147	0.383		101.163	0.362		101.148	0.396		101.163	0.395		101.147	0.368		101.148	0.396		101.163	0.392			101.148	0.639		101.167	0.375		101.169	0.401		101.151	0.4		101.164	0.348		101.164	0.393		101.15	0.371
	101.366	0.359		101.351	0.413		101.351	0.383		101.366	0.362		101.351	0.396		101.366	0.395		101.351	0.368		101.351	0.396		101.366	0.392			101.351	0.639		101.37	0.375		101.372	0.401		101.354	0.4		101.367	0.348		101.367	0.393		101.353	0.37
	101.569	0.359		101.554	0.413		101.554	0.383		101.569	0.362		101.554	0.396		101.569	0.395		101.554	0.368		101.554	0.396		101.569	0.392			101.554	0.639		101.573	0.375		101.575	0.401		101.557	0.4		101.57	0.348		101.57	0.393		101.556	0.37
	101.772	0.359		101.757	0.413		101.757	0.383		101.772	0.362		101.757	0.396		101.772	0.395		101.757	0.368		101.757	0.396		101.772	0.392			101.758	0.639		101.776	0.375		101.778	0.401		101.76	0.4		101.774	0.348		101.773	0.393		101.759	0.37
	101.975	0.359		101.96	0.413		101.96	0.383		101.975	0.363		101.96	0.396		101.975	0.395		101.96	0.368		101.96	0.396		101.975	0.392			101.961	0.639		101.979	0.375		101.981	0.401		101.963	0.4		101.977	0.348		101.976	0.393		101.962	0.37
	102.178	0.359		102.163	0.413		102.163	0.383		102.179	0.363		102.163	0.396		102.179	0.395		102.163	0.368		102.163	0.396		102.179	0.392			102.164	0.639		102.182	0.375		102.184	0.401		102.166	0.4		102.18	0.348		102.18	0.393		102.165	0.37
	102.381	0.359		102.366	0.413		102.366	0.383		102.382	0.363		102.366	0.396		102.382	0.395		102.366	0.368		102.366	0.396		102.382	0.392			102.367	0.639		102.385	0.375		102.387	0.401		102.369	0.4		102.383	0.348		102.383	0.393		102.368	0.37
	102.585	0.359		102.569	0.413		102.569	0.383		102.585	0.363		102.569	0.396		102.585	0.395		102.569	0.368		102.569	0.396		102.585	0.392			102.57	0.638		102.588	0.375		102.59	0.401		102.573	0.4		102.586	0.348		102.586	0.393		102.571	0.37
	102.788	0.359		102.772	0.413		102.772	0.383		102.788	0.363		102.772	0.396		102.788	0.395		102.772	0.368		102.772	0.396		102.788	0.392			102.773	0.638		102.792	0.375		102.793	0.401		102.776	0.4		102.789	0.348		102.789	0.393		102.774	0.37
	102.991	0.359		102.975	0.413		102.975	0.383		102.991	0.363		102.975	0.396		102.991	0.395		102.975	0.368		102.975	0.396		102.991	0.392			102.976	0.638		102.995	0.375		102.996	0.401		102.979	0.4		102.992	0.348		102.992	0.393		102.977	0.37
	103.194	0.359		103.178	0.413		103.178	0.383		103.194	0.363		103.178	0.396		103.194	0.395		103.178	0.368		103.178	0.396		103.194	0.392			103.179	0.638		103.198	0.375		103.199	0.401		103.182	0.4		103.195	0.348		103.195	0.393		103.18	0.37
	103.397	0.359		103.381	0.413		103.381	0.383		103.397	0.363		103.381	0.397		103.397	0.395		103.381	0.368		103.381	0.397		103.397	0.392			103.382	0.638		103.401	0.375		103.402	0.401		103.385	0.4		103.398	0.348		103.398	0.393		103.384	0.37
	103.6	0.359		103.584	0.413		103.584	0.383		103.6	0.363		103.584	0.397		103.6	0.395		103.584	0.368		103.584	0.397		103.6	0.392			103.585	0.638		103.604	0.375		103.606	0.401		103.588	0.4		103.602	0.348		103.601	0.393		103.587	0.37
	103.803	0.359		103.787	0.413		103.788	0.383		103.803	0.363		103.788	0.396		103.803	0.395		103.787	0.368		103.788	0.396		103.803	0.392			103.788	0.638		103.807	0.375		103.809	0.401		103.791	0.4		103.805	0.348		103.804	0.393		103.79	0.37
	104.006	0.359		103.991	0.413		103.991	0.383		104.006	0.363		103.991	0.396		104.006	0.395		103.991	0.368		103.991	0.396		104.006	0.392			103.991	0.638		104.01	0.375		104.012	0.401		103.994	0.4		104.008	0.348		104.007	0.393		103.993	0.37
	104.209	0.359		104.194	0.413		104.194	0.383		104.209	0.363		104.194	0.396		104.209	0.395		104.194	0.368		104.194	0.396		104.209	0.392			104.194	0.638		104.213	0.375		104.215	0.401		104.197	0.4		104.211	0.348		104.21	0.393		104.196	0.37
	104.412	0.359		104.397	0.414		104.397	0.383		104.412	0.363		104.397	0.396		104.412	0.395		104.397	0.368		104.397	0.396		104.412	0.392			104.398	0.637		104.416	0.375		104.418	0.402		104.4	0.4		104.414	0.348		104.413	0.393		104.399	0.37
	104.615	0.359		104.6	0.414		104.6	0.383		104.615	0.363		104.6	0.396		104.615	0.395		104.6	0.368		104.6	0.396		104.615	0.392			104.601	0.637		104.619	0.375		104.621	0.402		104.603	0.399		104.617	0.348		104.616	0.393		104.602	0.369
	104.818	0.359		104.803	0.414		104.803	0.383		104.819	0.363		104.803	0.396		104.819	0.395		104.803	0.368		104.803	0.396		104.818	0.392			104.804	0.637		104.822	0.375		104.824	0.402		104.806	0.399		104.82	0.348		104.82	0.393		104.805	0.369
	105.022	0.359		105.006	0.414		105.006	0.383		105.022	0.363		105.006	0.396		105.022	0.396		105.006	0.368		105.006	0.396		105.022	0.392			105.007	0.637		105.025	0.375		105.027	0.402		105.009	0.399		105.023	0.348		105.023	0.393		105.008	0.369
	105.225	0.359		105.209	0.414		105.209	0.383		105.225	0.363		105.209	0.396		105.225	0.396		105.209	0.368		105.209	0.396		105.225	0.392			105.21	0.636		105.228	0.375		105.23	0.402		105.213	0.399		105.227	0.348		105.226	0.393		105.211	0.369
	105.428	0.359		105.412	0.414		105.412	0.383		105.428	0.363		105.412	0.396		105.428	0.396		105.412	0.368		105.412	0.396		105.428	0.392			105.413	0.636		105.432	0.375		105.433	0.402		105.416	0.399		105.43	0.348		105.429	0.393		105.414	0.369
	105.631	0.359		105.615	0.414		105.615	0.383		105.631	0.363		105.615	0.396		105.631	0.396		105.615	0.368		105.615	0.396		105.631	0.392			105.616	0.636		105.635	0.375		105.636	0.402		105.619	0.399		105.633	0.348		105.632	0.393		105.617	0.369
	105.834	0.359		105.818	0.414		105.818	0.383		105.834	0.363		105.818	0.396		105.834	0.396		105.818	0.368		105.818	0.396		105.834	0.392			105.819	0.636		105.838	0.375		105.839	0.402		105.822	0.399		105.836	0.348		105.835	0.393		105.82	0.369
	106.037	0.359		106.021	0.414		106.021	0.383		106.037	0.363		106.021	0.396		106.037	0.396		106.021	0.369		106.021	0.396		106.037	0.392			106.022	0.636		106.041	0.375		106.042	0.402		106.025	0.399		106.039	0.348		106.038	0.394		106.024	0.369
	106.24	0.359		106.224	0.414		106.224	0.383		106.24	0.363		106.224	0.396		106.24	0.396		106.224	0.369		106.224	0.396		106.24	0.392			106.225	0.636		106.244	0.375		106.246	0.402		106.228	0.399		106.242	0.348		106.241	0.394		106.227	0.369
	106.443	0.359		106.427	0.414		106.428	0.383		106.443	0.363		106.427	0.396		106.443	0.396		106.427	0.369		106.427	0.396		106.443	0.392			106.428	0.635		106.447	0.375		106.449	0.402		106.431	0.399		106.445	0.348		106.444	0.394		106.43	0.369
	106.646	0.359		106.631	0.414		106.631	0.383		106.646	0.364		106.631	0.396		106.646	0.396		106.631	0.369		106.631	0.396		106.646	0.393			106.631	0.635		106.65	0.376		106.652	0.402		106.634	0.399		106.648	0.348		106.647	0.394		106.633	0.369
	106.849	0.359		106.834	0.414		106.834	0.383		106.849	0.364		106.834	0.396		106.849	0.396		106.834	0.369		106.834	0.396		106.849	0.393			106.834	0.635		106.853	0.376		106.855	0.402		106.837	0.399		106.851	0.348		106.85	0.394		106.851	0.37
	107.052	0.36		107.037	0.414		107.037	0.383		107.052	0.364		107.037	0.396		107.052	0.396		107.037	0.369		107.037	0.396		107.052	0.393			107.037	0.635		107.056	0.376		107.058	0.402		107.04	0.399		107.054	0.348		107.053	0.394		107.055	0.37
	107.255	0.36		107.24	0.414		107.24	0.383		107.255	0.364		107.24	0.396		107.255	0.396		107.24	0.369		107.24	0.396		107.255	0.393			107.241	0.635		107.259	0.376		107.261	0.402		107.243	0.399		107.257	0.348		107.256	0.394		107.258	0.37
	107.458	0.36		107.443	0.414		107.443	0.383		107.458	0.364		107.443	0.396		107.459	0.396		107.443	0.369		107.443	0.396		107.459	0.393			107.444	0.635		107.462	0.376		107.464	0.402		107.462	0.399		107.46	0.348		107.46	0.394		107.461	0.37
	107.661	0.36		107.646	0.414		107.646	0.383		107.662	0.364		107.646	0.396		107.662	0.396		107.646	0.369		107.646	0.396		107.662	0.393			107.647	0.635		107.665	0.376		107.667	0.402		107.681	0.399		107.663	0.348		107.663	0.394		107.664	0.37
	107.865	0.36		107.849	0.414		107.849	0.383		107.865	0.364		107.849	0.396		107.865	0.396		107.849	0.369		107.849	0.396		107.865	0.393			107.85	0.635		107.868	0.376		107.87	0.402		107.884	0.399		107.866	0.348		107.866	0.394		107.867	0.37
	108.068	0.36		108.052	0.414		108.052	0.383		108.068	0.364		108.052	0.396		108.068	0.396		108.052	0.369		108.052	0.396		108.068	0.393			108.053	0.635		108.071	0.376		108.073	0.402		108.087	0.399		108.07	0.348		108.069	0.394		108.07	0.37
	108.271	0.36		108.255	0.414		108.255	0.383		108.271	0.364		108.255	0.396		108.271	0.396		108.255	0.369		108.255	0.396		108.271	0.393			108.256	0.634		108.275	0.376		108.276	0.402		108.29	0.399		108.273	0.348		108.272	0.394		108.273	0.37
	108.474	0.36		108.458	0.414		108.458	0.383		108.474	0.364		108.458	0.396		108.474	0.396		108.458	0.369		108.458	0.396		108.474	0.393			108.459	0.634		108.478	0.376		108.479	0.402		108.493	0.399		108.476	0.348		108.475	0.394		108.476	0.37
	108.677	0.36		108.661	0.414		108.661	0.383		108.677	0.364		108.661	0.396		108.677	0.396		108.661	0.369		108.661	0.396		108.677	0.393			108.662	0.634		108.681	0.376		108.682	0.402		108.696	0.4		108.679	0.348		108.679	0.394		108.679	0.37
	108.88	0.36		108.864	0.414		108.864	0.383		108.88	0.364		108.864	0.396		108.88	0.396		108.864	0.369		108.864	0.396		108.88	0.393			108.865	0.634		108.884	0.376		108.886	0.402		108.899	0.4		108.882	0.348		108.882	0.394		108.882	0.37
	109.083	0.36		109.067	0.414		109.067	0.383		109.083	0.364		109.067	0.396		109.083	0.396		109.067	0.369		109.067	0.396		109.083	0.393			109.068	0.634		109.087	0.376		109.089	0.402		109.102	0.4		109.085	0.347		109.085	0.394		109.085	0.37
	109.286	0.36		109.271	0.414		109.271	0.383		109.286	0.364		109.271	0.396		109.286	0.396		109.271	0.369		109.271	0.396		109.286	0.393			109.271	0.633		109.29	0.376		109.292	0.402		109.305	0.4		109.288	0.347		109.288	0.394		109.288	0.37
	109.489	0.36		109.474	0.414		109.474	0.383		109.489	0.364		109.474	0.396		109.489	0.396		109.474	0.369		109.474	0.396		109.489	0.393			109.474	0.633		109.493	0.376		109.495	0.402		109.508	0.4		109.491	0.347		109.491	0.394		109.491	0.37
	109.692	0.36		109.677	0.414		109.677	0.383		109.692	0.364		109.677	0.396		109.692	0.396		109.677	0.369		109.677	0.396		109.692	0.393			109.677	0.633		109.696	0.376		109.698	0.402		109.711	0.4		109.694	0.348		109.694	0.394		109.695	0.37
	109.895	0.36		109.88	0.414		109.88	0.383		109.895	0.364		109.88	0.396		109.895	0.396		109.88	0.369		109.88	0.396		109.895	0.393			109.881	0.633		109.899	0.376		109.901	0.402		109.915	0.4		109.897	0.348		109.897	0.394		109.898	0.37
	110.098	0.36		110.083	0.414		110.083	0.383		110.098	0.364		110.083	0.396		110.098	0.396		110.083	0.369		110.083	0.396		110.098	0.393			110.084	0.633		110.102	0.376		110.104	0.402		110.118	0.4		110.1	0.348		110.1	0.394		110.101	0.37
	110.301	0.36		110.286	0.415		110.286	0.383		110.302	0.364		110.286	0.396		110.302	0.396		110.286	0.369		110.286	0.396		110.302	0.393			110.287	0.633		110.305	0.376		110.307	0.403		110.321	0.4		110.303	0.348		110.303	0.394		110.304	0.37
	110.505	0.36		110.489	0.415		110.489	0.383		110.505	0.365		110.489	0.396		110.505	0.397		110.489	0.369		110.489	0.396		110.52	0.393			110.49	0.633		110.508	0.376		110.51	0.403		110.524	0.4		110.507	0.348		110.506	0.394		110.507	0.37
	110.708	0.36		110.692	0.415		110.692	0.383		110.708	0.365		110.692	0.396		110.708	0.397		110.692	0.369		110.692	0.396		110.723	0.393			110.693	0.633		110.711	0.376		110.713	0.403		110.727	0.4		110.71	0.348		110.71	0.394		110.71	0.37
	110.911	0.36		110.895	0.415		110.895	0.383		110.911	0.365		110.895	0.396		110.911	0.397		110.895	0.369		110.895	0.396		110.926	0.393			110.896	0.633		110.915	0.376		110.916	0.403		110.93	0.4		110.913	0.348		110.913	0.395		110.913	0.37
	111.114	0.36		111.098	0.415		111.098	0.383		111.114	0.365		111.098	0.396		111.114	0.397		111.098	0.369		111.098	0.396		111.129	0.393			111.099	0.633		111.118	0.376		111.119	0.403		111.133	0.4		111.116	0.348		111.116	0.395		111.116	0.37
	111.317	0.36		111.301	0.415		111.301	0.383		111.317	0.365		111.301	0.396		111.317	0.397		111.301	0.369		111.301	0.396		111.333	0.393			111.302	0.632		111.321	0.376		111.322	0.403		111.336	0.4		111.319	0.348		111.319	0.395		111.319	0.37
	111.52	0.36		111.504	0.415		111.504	0.383		111.52	0.365		111.504	0.396		111.52	0.397		111.504	0.369		111.504	0.396		111.536	0.393			111.505	0.632		111.524	0.376		111.526	0.403		111.539	0.401		111.522	0.348		111.522	0.395		111.522	0.37
	111.723	0.36		111.707	0.415		111.707	0.383		111.723	0.365		111.707	0.396		111.723	0.397		111.707	0.369		111.707	0.396		111.739	0.393			111.708	0.632		111.727	0.376		111.729	0.403		111.742	0.401		111.725	0.348		111.725	0.395		111.725	0.37
	111.926	0.36		111.911	0.415		111.911	0.383		111.926	0.365		111.911	0.396		111.926	0.397		111.911	0.369		111.911	0.396		111.942	0.393			111.911	0.632		111.93	0.376		111.932	0.403		111.945	0.401		111.928	0.348		111.928	0.395		111.928	0.37
	112.129	0.361		112.114	0.415		112.114	0.383		112.129	0.365		112.114	0.396		112.129	0.397		112.114	0.369		112.114	0.396		112.145	0.393			112.114	0.632		112.133	0.376		112.135	0.403		112.148	0.401		112.131	0.348		112.131	0.395		112.131	0.37
	112.332	0.361		112.317	0.415		112.332	0.383		112.332	0.365		112.317	0.396		112.332	0.397		112.317	0.37		112.317	0.396		112.348	0.393			112.317	0.632		112.336	0.376		112.338	0.403		112.351	0.401		112.334	0.348		112.334	0.395		112.334	0.37
	112.535	0.361		112.52	0.415		112.535	0.383		112.535	0.365		112.52	0.396		112.535	0.397		112.52	0.37		112.52	0.396		112.551	0.393			112.521	0.632		112.539	0.376		112.541	0.403		112.555	0.401		112.537	0.348		112.537	0.395		112.538	0.37
	112.738	0.361		112.723	0.415		112.738	0.383		112.738	0.365		112.723	0.396		112.738	0.397		112.723	0.37		112.723	0.396		112.754	0.393			112.724	0.632		112.742	0.376		112.744	0.403		112.758	0.401		112.74	0.348		112.74	0.395		112.741	0.37
	112.941	0.361		112.926	0.415		112.942	0.383		112.942	0.365		112.926	0.396		112.942	0.397		112.926	0.37		112.926	0.396		112.957	0.393			112.927	0.632		112.945	0.376		112.947	0.403		112.961	0.401		112.943	0.348		112.943	0.395		112.944	0.37
	113.145	0.361		113.129	0.416		113.145	0.383		113.145	0.365		113.129	0.396		113.145	0.397		113.129	0.37		113.129	0.396		113.16	0.393			113.13	0.632		113.148	0.376		113.15	0.403		113.164	0.401		113.146	0.348		113.146	0.395		113.147	0.37
	113.348	0.361		113.332	0.416		113.348	0.383		113.348	0.365		113.332	0.396		113.348	0.397		113.332	0.37		113.332	0.396		113.363	0.394			113.333	0.632		113.351	0.376		113.353	0.403		113.367	0.401		113.35	0.348		113.35	0.395		113.35	0.37
	113.551	0.361		113.535	0.416		113.551	0.383		113.551	0.365		113.551	0.396		113.551	0.397		113.535	0.37		113.551	0.396		113.566	0.394			113.536	0.632		113.554	0.376		113.556	0.403		113.57	0.401		113.553	0.348		113.553	0.395		113.553	0.37
	113.754	0.361		113.738	0.416		113.754	0.383		113.754	0.365		113.754	0.396		113.754	0.397		113.738	0.37		113.754	0.396		113.77	0.394			113.739	0.632		113.758	0.377		113.76	0.403		113.773	0.401		113.756	0.348		113.756	0.395		113.756	0.37
	113.957	0.361		113.941	0.416		113.957	0.383		113.957	0.365		113.957	0.396		113.957	0.398		113.941	0.37		113.957	0.396		113.973	0.394			113.942	0.632		113.961	0.377		113.963	0.403		113.976	0.401		113.959	0.348		113.959	0.396		113.959	0.37
	114.16	0.361		114.144	0.416		114.16	0.383		114.16	0.365		114.16	0.396		114.16	0.398		114.144	0.37		114.16	0.396		114.176	0.394			114.145	0.632		114.164	0.377		114.166	0.403		114.179	0.401		114.162	0.348		114.162	0.396		114.162	0.37
	114.363	0.361		114.347	0.416		114.363	0.383		114.363	0.365		114.363	0.396		114.363	0.398		114.347	0.37		114.363	0.396		114.379	0.394			114.348	0.632		114.367	0.377		114.369	0.404		114.382	0.402		114.365	0.348		114.365	0.396		114.365	0.37
	114.566	0.361		114.551	0.416		114.566	0.383		114.566	0.365		114.566	0.396		114.566	0.398		114.55	0.37		114.566	0.396		114.582	0.394			114.551	0.632		114.57	0.377		114.572	0.404		114.585	0.402		114.568	0.348		114.568	0.396		114.568	0.37
	114.769	0.361		114.754	0.416		114.769	0.383		114.769	0.365		114.769	0.396		114.769	0.398		114.754	0.37		114.769	0.396		114.785	0.394			114.754	0.632		114.773	0.377		114.775	0.404		114.788	0.402		114.771	0.348		114.771	0.396		114.771	0.37
	114.972	0.361		114.957	0.416		114.972	0.383		114.972	0.365		114.972	0.396		114.972	0.398		114.957	0.37		114.972	0.396		114.988	0.394			114.957	0.632		114.976	0.377		114.978	0.404		114.991	0.402		114.974	0.348		114.974	0.397		114.975	0.37
	115.175	0.361		115.16	0.416		115.175	0.383		115.175	0.365		115.175	0.396		115.175	0.398		115.16	0.37		115.175	0.396		115.191	0.394			115.16	0.632		115.179	0.377		115.181	0.404		115.195	0.402		115.177	0.348		115.177	0.397		115.178	0.37
	115.378	0.361		115.363	0.416		115.378	0.383		115.378	0.365		115.378	0.396		115.378	0.398		115.363	0.37		115.378	0.396		115.394	0.394			115.364	0.632		115.382	0.377		115.384	0.404		115.398	0.402		115.38	0.348		115.38	0.397		115.381	0.37
	115.581	0.361		115.566	0.416		115.582	0.383		115.582	0.366		115.582	0.396		115.582	0.398		115.566	0.37		115.582	0.396		115.597	0.394			115.567	0.632		115.585	0.377		115.587	0.404		115.601	0.402		115.583	0.348		115.583	0.397		115.584	0.37
	115.785	0.361		115.769	0.416		115.785	0.383		115.785	0.366		115.785	0.396		115.785	0.398		115.769	0.37		115.785	0.396		115.8	0.394			115.77	0.633		115.788	0.377		115.79	0.404		115.804	0.402		115.786	0.348		115.786	0.397		115.787	0.37
	115.988	0.361		115.972	0.416		115.988	0.383		115.988	0.366		115.988	0.396		115.988	0.398		115.972	0.37		115.988	0.396		116.003	0.394			115.973	0.633		115.991	0.377		115.993	0.404		116.007	0.402		115.99	0.348		115.99	0.397		115.99	0.37
	116.191	0.361		116.175	0.417		116.191	0.384		116.191	0.366		116.191	0.396		116.191	0.398		116.175	0.37		116.191	0.396		116.206	0.394			116.176	0.633		116.194	0.377		116.196	0.404		116.21	0.403		116.193	0.348		116.193	0.397		116.193	0.37
	116.394	0.361		116.378	0.417		116.394	0.384		116.394	0.366		116.394	0.396		116.394	0.398		116.378	0.37		116.394	0.396		116.409	0.394			116.379	0.633		116.398	0.377		116.4	0.404		116.413	0.403		116.396	0.348		116.396	0.398		116.396	0.37
	116.597	0.361		116.581	0.417		116.597	0.384		116.597	0.366		116.597	0.397		116.597	0.398		116.581	0.37		116.597	0.397		116.613	0.394			116.582	0.633		116.601	0.378		116.603	0.404		116.616	0.403		116.599	0.348		116.599	0.398		116.599	0.37
	116.8	0.362		116.784	0.417		116.8	0.384		116.8	0.366		116.8	0.397		116.8	0.398		116.784	0.371		116.8	0.397		116.816	0.394			116.785	0.633		116.804	0.378		116.806	0.404		116.819	0.403		116.802	0.348		116.802	0.398		116.802	0.37
	117.003	0.362		116.987	0.417		117.003	0.384		117.003	0.366		117.003	0.397		117.003	0.398		116.987	0.371		117.003	0.397		117.019	0.394			117.004	0.633		117.007	0.378		117.009	0.404		117.022	0.403		117.005	0.348		117.005	0.398		117.005	0.37
	117.206	0.362		117.191	0.417		117.206	0.384		117.206	0.366		117.206	0.397		117.206	0.399		117.19	0.371		117.206	0.397		117.222	0.394			117.207	0.633		117.21	0.378		117.212	0.405		117.225	0.403		117.208	0.348		117.208	0.398		117.208	0.37
	117.409	0.362		117.394	0.417		117.409	0.384		117.409	0.366		117.409	0.397		117.409	0.399		117.394	0.371		117.409	0.397		117.425	0.394			117.41	0.633		117.413	0.378		117.415	0.405		117.428	0.403		117.411	0.348		117.411	0.398		117.411	0.37
	117.612	0.362		117.597	0.418		117.612	0.384		117.612	0.366		117.612	0.397		117.612	0.399		117.597	0.371		117.612	0.397		117.628	0.394			117.613	0.633		117.616	0.378		117.618	0.405		117.631	0.404		117.614	0.348		117.614	0.399		117.615	0.37
	117.815	0.362		117.8	0.418		117.815	0.384		117.815	0.366		117.815	0.397		117.815	0.399		117.8	0.371		117.815	0.397		117.831	0.394			117.816	0.633		117.82	0.378		117.821	0.405		117.834	0.404		117.817	0.348		117.817	0.399		117.818	0.37
	118.018	0.362		118.003	0.418		118.018	0.384		118.018	0.366		118.018	0.397		118.034	0.4		118.003	0.371		118.018	0.397		118.034	0.394			118.019	0.633		118.023	0.379		118.024	0.406		118.038	0.404		118.02	0.348		118.02	0.399		118.021	0.37
	118.221	0.362		118.206	0.418		118.222	0.384		118.222	0.366		118.222	0.397		118.237	0.4		118.206	0.371		118.222	0.397		118.237	0.394			118.222	0.633		118.226	0.379		118.227	0.406		118.241	0.404		118.223	0.348		118.223	0.4		118.224	0.37
	118.425	0.362		118.409	0.418		118.425	0.384		118.425	0.366		118.425	0.397		118.44	0.4		118.409	0.371		118.425	0.397		118.44	0.394			118.425	0.633		118.429	0.379		118.43	0.406		118.444	0.405		118.426	0.348		118.426	0.4		118.427	0.371
	118.628	0.362		118.612	0.418		118.628	0.385		118.628	0.366		118.628	0.397		118.643	0.4		118.612	0.371		118.628	0.397		118.643	0.394			118.628	0.633		118.632	0.379		118.633	0.407		118.647	0.405		118.63	0.348		118.63	0.4		118.63	0.371
	118.831	0.362		118.815	0.418		118.831	0.385		118.831	0.367		118.831	0.397		118.846	0.401		118.815	0.371		118.831	0.397		118.846	0.394			118.831	0.633		118.835	0.379		118.836	0.407		118.85	0.406		118.833	0.349		118.833	0.401		118.833	0.371
	119.034	0.362		119.018	0.419		119.034	0.385		119.034	0.367		119.034	0.397		119.049	0.401		119.018	0.371		119.034	0.397		119.049	0.394			119.035	0.634		119.038	0.379		119.04	0.407		119.053	0.406		119.036	0.349		119.036	0.401		119.036	0.371
	119.237	0.362		119.221	0.419		119.237	0.385		119.237	0.367		119.237	0.397		119.253	0.401		119.221	0.371		119.237	0.397		119.253	0.394			119.238	0.634		119.241	0.38		119.243	0.408		119.256	0.406		119.239	0.349		119.239	0.401		119.239	0.371
	119.44	0.362		119.424	0.419		119.44	0.385		119.44	0.367		119.44	0.397		119.456	0.402		119.424	0.371		119.44	0.397		119.456	0.394			119.441	0.634		119.444	0.38		119.446	0.409		119.459	0.407		119.442	0.349		119.442	0.401		119.442	0.371
	119.643	0.362		119.627	0.419		119.643	0.385		119.643	0.367		119.643	0.397		119.659	0.403		119.627	0.371		119.643	0.397		119.659	0.394			119.644	0.634		119.647	0.38		119.649	0.409		119.662	0.407		119.645	0.349		119.645	0.402		119.645	0.371
	119.846	0.363		119.83	0.419		119.846	0.385		119.846	0.367		119.846	0.397		119.862	0.403		119.83	0.371		119.846	0.397		119.862	0.394			119.847	0.634		119.85	0.38		119.852	0.41		119.865	0.407		119.848	0.349		119.848	0.403		119.848	0.371
	120.049	0.363		120.034	0.42		120.049	0.385		120.049	0.367		120.049	0.397		120.065	0.404		120.034	0.371		120.049	0.397		120.065	0.394			120.05	0.634		120.053	0.38		120.055	0.411		120.068	0.408		120.051	0.349		120.051	0.403		120.051	0.371
	120.252	0.363		120.237	0.42		120.252	0.385		120.252	0.367		120.252	0.397		120.268	0.405		120.237	0.371		120.252	0.397		120.268	0.395			120.253	0.635		120.256	0.38		120.258	0.412		120.271	0.409		120.254	0.349		120.254	0.403		120.254	0.372
	120.455	0.363		120.44	0.421		120.455	0.385		120.455	0.367		120.455	0.397		120.471	0.406		120.44	0.371		120.455	0.397		120.471	0.395			120.456	0.635		120.459	0.381		120.461	0.413		120.475	0.409		120.457	0.349		120.457	0.404		120.458	0.372
	120.658	0.363		120.643	0.421		120.658	0.386		120.658	0.367		120.658	0.397		120.674	0.407		120.643	0.371		120.658	0.397		120.674	0.395			120.659	0.635		120.663	0.381		120.664	0.414		120.678	0.41		120.66	0.349		120.66	0.405		120.661	0.372
	120.861	0.364		120.846	0.421		120.862	0.386		120.862	0.367		120.862	0.397		120.877	0.408		120.846	0.371		120.862	0.397		120.877	0.395			120.862	0.635		120.866	0.382		120.867	0.415		120.881	0.41		120.863	0.349		120.863	0.406		120.864	0.372
	121.064	0.364		121.049	0.421		121.065	0.386		121.065	0.368		121.065	0.397		121.08	0.409		121.049	0.371		121.065	0.397		121.08	0.395			121.065	0.635		121.069	0.382		121.07	0.416		121.084	0.411		121.066	0.349		121.066	0.406		121.067	0.373
	121.268	0.364		121.252	0.422		121.268	0.386		121.268	0.368		121.268	0.397		121.283	0.411		121.252	0.371		121.268	0.397		121.283	0.395			121.268	0.636		121.272	0.382		121.273	0.418		121.287	0.412		121.27	0.349		121.27	0.407		121.27	0.373
	121.471	0.364		121.455	0.422		121.471	0.387		121.471	0.368		121.471	0.397		121.486	0.412		121.455	0.371		121.471	0.397		121.486	0.395			121.471	0.636		121.475	0.382		121.476	0.419		121.49	0.413		121.473	0.349		121.473	0.408		121.473	0.373
	121.674	0.364		121.658	0.422		121.674	0.387		121.674	0.368		121.674	0.397		121.689	0.414		121.658	0.371		121.674	0.397		121.69	0.395			121.674	0.636		121.678	0.383		121.68	0.421		121.693	0.413		121.676	0.349		121.676	0.409		121.676	0.374
	121.877	0.364		121.861	0.423		121.877	0.388		121.877	0.368		121.877	0.397		121.893	0.415		121.861	0.372		121.877	0.397		121.893	0.395			121.878	0.637		121.881	0.383		121.883	0.422		121.896	0.415		121.879	0.349		121.879	0.41		121.879	0.374
	122.08	0.365		122.064	0.423		122.08	0.388		122.08	0.368		122.08	0.397		122.096	0.417		122.064	0.372		122.08	0.397		122.096	0.395			122.081	0.638		122.084	0.384		122.086	0.424		122.099	0.415		122.082	0.349		122.082	0.411		122.082	0.374
	122.283	0.365		122.267	0.424		122.283	0.389		122.283	0.368		122.283	0.397		122.299	0.419		122.267	0.372		122.283	0.397		122.299	0.395			122.284	0.638		122.287	0.384		122.289	0.426		122.302	0.416		122.285	0.349		122.285	0.412		122.285	0.375
	122.486	0.365		122.47	0.424		122.486	0.39		122.486	0.368		122.486	0.397		122.502	0.42		122.47	0.372		122.486	0.397		122.502	0.395			122.487	0.639		122.49	0.385		122.492	0.427		122.505	0.418		122.488	0.35		122.489	0.413		122.488	0.375
	122.689	0.365		122.674	0.425		122.689	0.391		122.689	0.369		122.689	0.397		122.705	0.422		122.674	0.372		122.689	0.397		122.705	0.396			122.69	0.64		122.693	0.386		122.695	0.429		122.708	0.419		122.691	0.35		122.692	0.415		122.691	0.376
	122.892	0.366		122.877	0.425		122.892	0.392		122.892	0.369		122.892	0.398		122.908	0.424		122.877	0.372		122.892	0.398		122.908	0.396			122.893	0.642		122.896	0.386		122.898	0.431		122.911	0.421		122.894	0.35		122.895	0.416		122.894	0.376
	123.095	0.367		123.08	0.426		123.095	0.393		123.095	0.369		123.095	0.398		123.111	0.425		123.08	0.373		123.095	0.398		123.111	0.396			123.096	0.644		123.099	0.387		123.101	0.433		123.115	0.422		123.097	0.35		123.098	0.417		123.098	0.377
	123.298	0.367		123.283	0.427		123.298	0.395		123.298	0.369		123.298	0.398		123.314	0.427		123.283	0.373		123.298	0.398		123.314	0.396			123.299	0.646		123.303	0.388		123.304	0.434		123.318	0.423		123.3	0.35		123.301	0.418		123.301	0.377
	123.501	0.368		123.486	0.428		123.502	0.396		123.501	0.369		123.501	0.398		123.517	0.428		123.486	0.373		123.501	0.398		123.517	0.396			123.502	0.648		123.506	0.389		123.507	0.436		123.521	0.425		123.503	0.35		123.504	0.419		123.504	0.378
	123.704	0.368		123.689	0.429		123.705	0.398		123.705	0.37		123.705	0.398		123.72	0.43		123.689	0.373		123.705	0.398		123.72	0.396			123.705	0.652		123.709	0.39		123.71	0.437		123.724	0.427		123.706	0.351		123.707	0.421		123.707	0.379
	123.908	0.369		123.892	0.43		123.908	0.399		123.908	0.37		123.908	0.398		123.923	0.431		123.892	0.373		123.908	0.398		123.923	0.396			123.908	0.655		123.912	0.391		123.913	0.439		123.927	0.428		123.91	0.352		123.91	0.422		123.91	0.38
	124.111	0.37		124.095	0.431		124.111	0.401		124.111	0.37		124.111	0.398		124.126	0.433		124.095	0.373		124.111	0.398		124.126	0.397			124.111	0.659		124.115	0.393		124.116	0.441		124.13	0.43		124.113	0.352		124.113	0.423		124.113	0.38
	124.314	0.371		124.298	0.432		124.314	0.403		124.314	0.37		124.314	0.399		124.329	0.435		124.298	0.373		124.314	0.399		124.329	0.397			124.314	0.665		124.318	0.394		124.32	0.442		124.333	0.431		124.316	0.353		124.316	0.424		124.316	0.382
	124.517	0.372		124.501	0.434		124.517	0.405		124.517	0.371		124.517	0.399		124.533	0.437		124.501	0.374		124.517	0.399		124.533	0.397			124.518	0.671		124.521	0.395		124.523	0.444		124.536	0.434		124.519	0.353		124.519	0.425		124.519	0.383
	124.72	0.373		124.704	0.435		124.72	0.407		124.72	0.371		124.72	0.399		124.736	0.442		124.704	0.374		124.72	0.399		124.736	0.397			124.721	0.679		124.724	0.397		124.726	0.447		124.739	0.435		124.722	0.354		124.722	0.425		124.722	0.384
	124.923	0.374		124.907	0.436		124.923	0.41		124.923	0.371		124.923	0.4		124.939	0.445		124.907	0.374		124.923	0.4		124.939	0.398			124.924	0.692		124.927	0.398		124.929	0.449		124.942	0.437		124.925	0.355		124.925	0.427		124.925	0.385
	125.126	0.376		125.11	0.437		125.126	0.412		125.126	0.372		125.126	0.4		125.142	0.45		125.11	0.374		125.126	0.4		125.142	0.398			125.127	0.739		125.13	0.4		125.132	0.452		125.145	0.438		125.128	0.356		125.129	0.428		125.128	0.387
	125.329	0.378		125.314	0.439		125.329	0.415		125.329	0.373		125.329	0.401		125.345	0.455		125.314	0.375		125.329	0.401		125.345	0.398			125.33	0.796		125.333	0.401		125.335	0.455		125.348	0.439		125.331	0.358		125.332	0.429		125.331	0.388
	125.532	0.379		125.517	0.44		125.532	0.417		125.532	0.374		125.532	0.401		125.548	0.461		125.517	0.375		125.532	0.401		125.548	0.399			125.533	0.873		125.536	0.403		125.538	0.459		125.551	0.44		125.534	0.359		125.535	0.431		125.534	0.391
	125.735	0.381		125.72	0.442		125.735	0.42		125.735	0.375		125.735	0.402		125.751	0.469		125.72	0.376		125.735	0.402		125.751	0.4			125.736	0.966		125.739	0.405		125.741	0.464		125.755	0.441		125.737	0.361		125.738	0.433		125.738	0.394
	125.938	0.383		125.923	0.443		125.938	0.424		125.938	0.376		125.938	0.403		125.954	0.479		125.923	0.377		125.938	0.403		125.954	0.401			125.939	1.031		125.942	0.407		125.944	0.471		125.958	0.442		125.94	0.363		125.941	0.435		125.941	0.397
	126.141	0.384		126.126	0.445		126.141	0.428		126.141	0.377		126.141	0.404		126.157	0.493		126.126	0.377		126.141	0.404		126.157	0.401			126.142	1.031		126.146	0.409		126.147	0.479		126.161	0.444		126.143	0.365		126.144	0.439		126.144	0.401
	126.344	0.386		126.329	0.446		126.345	0.431		126.345	0.378		126.345	0.406		126.36	0.513		126.329	0.378		126.345	0.406		126.36	0.402			126.345	1.031		126.349	0.41		126.35	0.489		126.364	0.445		126.346	0.368		126.347	0.443		126.347	0.405
	126.548	0.388		126.532	0.447		126.548	0.435		126.548	0.38		126.548	0.407		126.563	0.548		126.532	0.379		126.548	0.407		126.563	0.403			126.548	1.031		126.552	0.412		126.553	0.502		126.567	0.448		126.55	0.371		126.55	0.447		126.55	0.409
	126.751	0.39		126.735	0.448		126.751	0.44		126.751	0.381		126.751	0.409		126.766	0.603		126.751	0.381		126.751	0.409		126.766	0.405			126.751	1.031		126.755	0.413		126.756	0.519		126.77	0.45		126.753	0.374		126.753	0.453		126.753	0.413
	126.954	0.393		126.938	0.449		126.954	0.445		126.954	0.383		126.954	0.41		126.969	0.682		126.954	0.383		126.954	0.41		126.969	0.406			126.954	1.031		126.958	0.415		126.96	0.547		126.973	0.453		126.956	0.378		126.956	0.46		126.956	0.418
	127.157	0.395		127.157	0.451		127.157	0.45		127.157	0.385		127.157	0.412		127.172	0.78		127.157	0.384		127.157	0.412		127.173	0.407			127.157	1.031		127.161	0.416		127.163	0.591		127.176	0.457		127.159	0.382		127.159	0.472		127.159	0.423
	127.36	0.398		127.376	0.452		127.36	0.456		127.36	0.387		127.36	0.414		127.376	0.892		127.36	0.386		127.36	0.414		127.376	0.409			127.361	1.031		127.364	0.418		127.366	0.659		127.379	0.461		127.362	0.386		127.362	0.484		127.362	0.43
	127.563	0.401		127.579	0.453		127.563	0.463		127.563	0.389		127.563	0.415		127.579	1.01		127.563	0.388		127.563	0.415		127.579	0.411			127.564	1.031		127.567	0.42		127.569	0.747		127.582	0.467		127.565	0.391		127.565	0.501		127.565	0.436
	127.766	0.404		127.782	0.455		127.766	0.47		127.766	0.391		127.766	0.417		127.782	1.031		127.766	0.389		127.766	0.417		127.782	0.412			127.767	1.031		127.77	0.422		127.772	0.854		127.785	0.473		127.768	0.395		127.769	0.53		127.768	0.444
	127.969	0.408		127.985	0.456		127.969	0.48		127.969	0.392		127.969	0.419		127.985	1.031		127.969	0.391		127.969	0.419		127.985	0.414			127.97	1.031		127.989	0.424		127.975	0.97		127.988	0.48		127.971	0.4		127.972	0.578		127.971	0.452
	128.172	0.413		128.188	0.458		128.172	0.491		128.172	0.394		128.172	0.421		128.188	1.031		128.172	0.393		128.172	0.421		128.188	0.416			128.173	1.031		128.192	0.427		128.178	1.031		128.191	0.489		128.174	0.406		128.175	0.648		128.174	0.461
	128.375	0.418		128.391	0.461		128.375	0.508		128.375	0.395		128.375	0.423		128.391	1.031		128.375	0.395		128.375	0.423		128.391	0.418			128.376	1.031		128.395	0.431		128.381	1.031		128.395	0.501		128.377	0.412		128.378	0.738		128.378	0.469
	128.578	0.424		128.594	0.465		128.578	0.536		128.578	0.397		128.578	0.425		128.594	1.031		128.578	0.397		128.578	0.425		128.594	0.42			128.579	1.031		128.598	0.436		128.584	1.031		128.598	0.521		128.58	0.419		128.581	0.844		128.581	0.479
	128.781	0.431		128.797	0.47		128.781	0.582		128.781	0.398		128.781	0.426		128.797	1.031		128.781	0.399		128.781	0.426		128.797	0.422			128.782	1.031		128.801	0.441		128.787	1.031		128.801	0.553		128.783	0.427		128.784	0.96		128.784	0.489
	128.984	0.439		129	0.475		128.985	0.651		128.985	0.4		128.985	0.428		129	1.031		128.985	0.4		128.985	0.428		129	0.424			128.985	1.031		129.004	0.448		128.99	1.031		129.004	0.607		128.986	0.436		128.987	1.031		128.987	0.501
	129.188	0.449		129.203	0.481		129.188	0.741		129.188	0.401		129.188	0.43		129.203	1.031		129.188	0.402		129.188	0.43		129.203	0.426			129.188	1.031		129.207	0.455		129.193	1.031		129.207	0.685		129.19	0.446		129.19	1.031		129.19	0.519
	129.391	0.462		129.406	0.487		129.391	0.847		129.391	0.403		129.391	0.432		129.406	1.031		129.391	0.404		129.391	0.432		129.406	0.428			129.391	1.031		129.41	0.465		129.396	1.031		129.41	0.784		129.393	0.459		129.393	1.031		129.393	0.548
	129.594	0.481		129.609	0.495		129.594	0.963		129.594	0.406		129.594	0.434		129.609	1.031		129.594	0.406		129.594	0.434		129.609	0.431			129.594	1.031		129.613	0.477		129.6	1.031		129.613	0.898		129.596	0.476		129.596	1.031		129.596	0.595
	129.797	0.511		129.812	0.505		129.797	1.031		129.797	0.409		129.797	0.437		129.812	1.031		129.797	0.407		129.797	0.437		129.813	0.434			129.797	1.031		129.816	0.494		129.803	1.031		129.816	1.019		129.799	0.501		129.799	1.031		129.799	0.667
	130	0.561		130.016	0.519		130	1.031		130	0.413		130	0.441		130.016	1.031		130	0.41		130	0.441		130.016	0.437			130.001	1.031		130.02	0.521		130.006	1.031		130.019	1.031		130.002	0.544		130.002	1.031		130.002	0.76
	130.203	0.634		130.219	0.543		130.203	1.031		130.203	0.417		130.203	0.445		130.219	1.031		130.203	0.413		130.203	0.445		130.219	0.442			130.204	1.031		130.223	0.564		130.209	1.031		130.222	1.031		130.205	0.607		130.205	1.031		130.205	0.869
	130.406	0.726		130.422	0.585		130.406	1.031		130.406	0.422		130.406	0.451		130.422	1.031		130.406	0.418		130.406	0.451		130.422	0.446			130.407	1.031		130.426	0.628		130.412	1.031		130.425	1.031		130.408	0.691		130.409	1.031		130.408	0.989
	130.609	0.833		130.625	0.649		130.609	1.031		130.609	0.428		130.609	0.457		130.625	1.031		130.609	0.422		130.609	0.457		130.625	0.452			130.61	1.031		130.629	0.713		130.615	1.031		130.628	1.031		130.611	0.793		130.612	1.031		130.611	1.031
	130.812	0.948		130.828	0.735		130.812	1.031		130.812	0.435		130.812	0.464		130.828	1.031		130.812	0.428		130.812	0.464		130.828	0.458			130.813	1.031		130.832	0.814		130.818	1.031		130.831	1.031		130.814	0.906		130.815	1.031		130.814	1.031
	131.015	1.031		131.031	0.838		131.015	1.031		131.015	0.444		131.015	0.473		131.031	1.031		131.015	0.434		131.015	0.473		131.031	0.466			131.016	1.031		131.035	0.925		131.021	1.031		131.035	1.031		131.017	1.024		131.018	1.031		131.018	1.031
	131.218	1.031		131.234	0.953		131.218	1.031		131.218	0.454		131.218	0.485		131.234	1.031		131.218	0.442		131.218	0.485		131.234	0.475			131.219	1.031		131.238	1.031		131.225	1.031		131.238	1.031		131.22	1.031		131.221	1.031		131.221	1.031
	131.421	1.031		131.437	1.031		131.421	1.031		131.421	0.469		131.421	0.501		131.437	1.031		131.421	0.452		131.421	0.501		131.437	0.487			131.422	1.031		131.441	1.031		131.428	1.031		131.441	1.031		131.423	1.031		131.424	1.031		131.424	1.031
	131.624	1.031		131.64	1.031		131.625	1.031		131.625	0.491		131.625	0.527		131.64	1.031		131.624	0.466		131.625	0.527		131.64	0.513			131.625	1.031		131.644	1.031		131.631	1.031		131.644	1.031		131.626	1.031		131.627	1.031		131.627	1.031
	131.828	1.031		131.843	1.031		131.828	1.031		131.828	0.527		131.828	0.57		131.843	1.031		131.828	0.488		131.828	0.57		131.843	0.543			131.828	1.031		131.847	1.031		131.834	1.031		131.847	1.031		131.83	1.031		131.83	1.031		131.83	1.031
	132.031	1.031		132.046	1.031		132.031	1.031		132.031	0.585		132.031	0.636		132.046	1.031		132.031	0.523		132.031	0.636		132.046	0.591			132.031	1.031		132.05	1.031		132.037	1.031		132.05	1.031		132.033	1.031		132.033	1.031		132.033	1.031
	132.234	1.031		132.249	1.031		132.234	1.031		132.234	0.665		132.234	0.723		132.249	1.031		132.234	0.58		132.234	0.723		132.249	0.662			132.234	1.031		132.253	1.031		132.24	1.031		132.253	1.031		132.236	1.031		132.236	1.031		132.236	1.031
	132.437	1.031		132.452	1.031		132.437	1.031		132.437	0.763		132.437	0.828		132.453	1.031		132.437	0.659		132.437	0.828		132.453	0.753			132.437	1.031		132.456	1.031		132.443	1.031		132.456	1.031		132.439	1.031		132.439	1.031		132.439	1.031
	132.655	1.031		132.656	1.031		132.64	1.031		132.64	0.874		132.64	0.944		132.656	1.031		132.64	0.757		132.64	0.944		132.656	0.861			132.641	1.031		132.66	1.031		132.646	1.031		132.659	1.031		132.642	1.031		132.642	1.031		132.642	1.031
	132.859	1.031		132.859	1.031		132.843	1.031		132.843	0.991		132.843	1.031		132.859	1.031		132.843	0.867		132.843	1.031		132.859	0.978			132.844	1.031		132.863	1.031		132.849	1.031		132.862	1.031		132.845	1.031		132.845	1.031		132.845	1.031
	133.062	1.031		133.062	1.031		133.046	1.031		133.046	1.031		133.046	1.031		133.062	1.031		133.046	0.984		133.046	1.031		133.062	1.031			133.047	1.031		133.066	1.031		133.052	1.031		133.065	1.031		133.048	1.031		133.049	1.031		133.048	1.031
	133.265	1.031		133.265	1.031		133.249	1.031		133.249	1.031		133.249	1.031		133.265	1.031		133.249	1.031		133.249	1.031		133.265	1.031			133.25	1.031		133.269	1.031		133.255	1.031		133.268	1.031		133.251	1.031		133.252	1.031		133.251	1.031
	133.468	1.031		133.468	1.031		133.452	1.031		133.452	1.031		133.452	1.031		133.468	1.031		133.452	1.031		133.452	1.031		133.468	1.031			133.453	1.031		133.472	1.031		133.458	1.031		133.471	1.031		133.454	1.031		133.455	1.031		133.454	1.031
	133.671	1.031		133.671	1.031		133.655	1.031		133.655	1.031		133.655	1.031		133.671	1.031		133.655	1.031		133.655	1.031		133.671	1.031			133.656	1.031		133.675	1.031		133.661	1.031		133.675	1.031		133.657	1.031		133.658	1.031		133.658	1.031
	133.874	1.031		133.874	1.031		133.858	1.031		133.858	1.031		133.858	1.031		133.874	1.031		133.858	1.031		133.858	1.031		133.874	1.031			133.868	1.031		133.878	1.031		133.865	1.031		133.878	1.031		133.86	1.031		133.861	1.031		133.861	1.031
	134.077	1.031		134.077	1.031		134.061	1.031		134.061	1.031		134.061	1.031		134.077	1.031		134.061	1.031		134.061	1.031		134.077	1.031			134.071	1.031		134.081	1.031		134.068	1.031		134.081	1.031		134.063	1.031		134.064	1.031		134.064	1.031
	134.28	1.031		134.28	1.031		134.265	1.031		134.265	1.031		134.265	1.031		134.28	1.031		134.264	1.031		134.265	1.031		134.28	1.031			134.274	1.031		134.284	1.031		134.271	1.031		134.284	1.031		134.266	1.031		134.267	1.031		134.267	1.031
	134.483	1.031		134.483	1.031		134.468	1.031		134.468	1.031		134.468	1.031		134.483	1.031		134.468	1.031		134.468	1.031		134.483	1.031			134.477	1.031		134.487	1.031		134.474	1.031		134.487	1.031		134.47	1.031		134.47	1.031		134.47	1.031
	134.686	1.031		134.686	1.031		134.671	1.031		134.671	1.031		134.671	1.031		134.686	1.031		134.671	1.031		134.671	1.031		134.686	1.031			134.68	1.031		134.69	1.031		134.677	1.031		134.69	1.031		134.673	1.031		134.673	1.031		134.673	1.031
	134.889	1.031		134.889	1.031		134.874	1.031		134.874	1.031		134.874	1.031		134.889	1.031		134.874	1.031		134.874	1.031		134.889	1.031			134.883	1.031		134.893	1.031		134.88	1.031		134.893	1.031		134.876	1.031		134.876	1.031		134.876	1.031
	135.092	1.031		135.092	1.031		135.077	1.031		135.077	1.031		135.077	1.031		135.093	1.031		135.077	1.031		135.077	1.031		135.093	1.031			135.086	1.031		135.096	1.031		135.083	1.031		135.096	1.031		135.079	1.031		135.079	1.031		135.079	1.031
	135.295	1.031		135.296	1.031		135.28	1.031		135.28	1.031		135.28	1.031		135.296	1.031		135.28	1.031		135.28	1.031		135.296	1.031			135.29	1.031		135.299	1.031		135.286	1.031		135.299	1.031		135.282	1.031		135.282	1.031		135.282	1.031
	135.498	1.031		135.499	1.031		135.483	1.031		135.483	1.031		135.483	1.031		135.499	1.031		135.483	1.031		135.483	1.031		135.499	1.031			135.493	1.031		135.503	1.031		135.489	1.031		135.502	1.031		135.485	1.031		135.485	1.031		135.485	1.031
	135.702	1.031		135.702	1.031		135.686	1.031		135.686	1.031		135.686	1.031		135.702	1.031		135.686	1.031		135.686	1.031		135.702	1.031			135.696	1.031		135.706	1.031		135.692	1.031		135.705	1.031		135.688	1.031		135.689	1.031		135.688	1.031
	135.905	1.031		135.905	1.031		135.889	1.031		135.889	1.031		135.889	1.031		135.905	1.031		135.889	1.031		135.889	1.031		135.905	1.031			135.899	1.031		135.909	1.031		135.895	1.031		135.908	1.031		135.891	1.031		135.892	1.031		135.891	1.031
	136.108	1.031		136.108	1.031		136.092	1.031		136.092	1.031		136.092	1.031		136.108	1.031		136.092	1.031		136.092	1.031		136.108	1.031			136.102	1.031		136.112	1.031		136.098	1.031		136.111	1.031		136.094	1.031		136.095	1.031		136.094	1.031
	136.311	1.031		136.311	1.031		136.295	1.031		136.295	1.031		136.295	1.031		136.311	1.031		136.295	1.031		136.295	1.031		136.311	1.031			136.305	1.031		136.315	1.031		136.301	1.031		136.315	1.031		136.297	1.031		136.298	1.031		136.298	1.031
	136.514	1.031		136.514	1.031		136.498	1.031		136.498	1.031		136.498	1.031		136.514	1.031		136.498	1.031		136.498	1.031		136.514	1.031			136.508	1.031		136.518	1.031		136.505	1.031		136.518	1.031		136.5	1.031		136.501	1.031		136.501	1.031
	136.717	1.031		136.717	1.031		136.701	1.031		136.701	1.031		136.701	1.031		136.717	1.031		136.701	1.031		136.701	1.031		136.717	1.031			136.711	1.031		136.721	1.031		136.708	1.031		136.721	1.031		136.703	1.031		136.704	1.031		136.704	1.031
	136.92	1.031		136.92	1.031		136.905	1.031		136.904	1.031		136.904	1.031		136.92	1.031		136.904	1.031		136.904	1.031		136.92	1.031			136.914	1.031		136.924	1.031		136.911	1.031		136.924	1.031		136.906	1.031		136.907	1.031		136.907	1.031
	137.123	1.031		137.123	1.031		137.108	1.031		137.108	1.031		137.108	1.031		137.123	1.031		137.108	1.031		137.108	1.031		137.123	1.031			137.117	1.031		137.127	1.031		137.114	1.031		137.127	1.031		137.11	1.031		137.11	1.031		137.11	1.031
	137.326	1.031		137.326	1.031		137.311	1.031		137.311	1.031		137.311	1.031		137.326	1.031		137.311	1.031		137.311	1.031		137.326	1.031			137.32	1.031		137.33	1.031		137.317	1.031		137.33	1.031		137.313	1.031		137.313	1.031		137.313	1.031
	137.529	1.031		137.529	1.031		137.514	1.031		137.514	1.031		137.514	1.031		137.529	1.031		137.514	1.031		137.514	1.031		137.529	1.031			137.523	1.031		137.533	1.031		137.52	1.031		137.533	1.031		137.516	1.031		137.516	1.031		137.516	1.031
	137.732	1.031		137.732	1.031		137.717	1.031		137.717	1.031		137.717	1.031		137.732	1.031		137.717	1.031		137.717	1.031		137.733	1.031			137.726	1.031		137.736	1.031		137.723	1.031		137.736	1.031		137.719	1.031		137.719	1.031		137.719	1.031
	137.935	1.031		137.936	1.031		137.92	1.031		137.92	1.031		137.92	1.031		137.936	1.031		137.92	1.031		137.92	1.031		137.936	1.031			137.929	1.031		137.939	1.031		137.926	1.031		137.939	1.031		137.922	1.031		137.922	1.031		137.922	1.031
	138.138	1.031		138.139	1.031		138.123	1.031		138.123	1.031		138.123	1.031		138.139	1.031		138.123	1.031		138.123	1.031		138.139	1.031			138.133	1.031		138.142	1.031		138.129	1.031		138.142	1.031		138.125	1.031		138.125	1.031		138.125	1.031
	138.342	1.031		138.342	1.031		138.326	1.031		138.326	1.031		138.326	1.031		138.342	1.031		138.326	1.031		138.326	1.031		138.342	1.031			138.336	1.031		138.346	1.031		138.332	1.031		138.345	1.031		138.328	1.031		138.329	1.031		138.328	1.031
	138.545	1.031		138.545	1.031		138.529	1.031		138.529	1.031		138.529	1.031		138.545	1.031		138.529	1.031		138.529	1.031		138.545	1.031			138.539	1.031		138.549	1.031		138.535	1.031		138.548	1.031		138.531	1.031		138.532	1.031		138.531	1.031
	138.748	1.031		138.748	1.031		138.732	1.031		138.732	1.031		138.732	1.031		138.748	1.031		138.732	1.031		138.732	1.031		138.748	1.031			138.742	1.031		138.752	1.031		138.738	1.031		138.751	1.031		138.734	1.031		138.735	1.031		138.734	1.031
	138.951	1.031		138.951	1.031		138.935	1.031		138.935	1.031		138.935	1.031		138.951	1.031		138.935	1.031		138.935	1.031		138.951	1.031			138.945	1.031		138.955	1.031		138.941	1.031		138.955	1.031		138.937	1.031		138.938	1.031		138.937	1.031
	139.154	1.031		139.154	1.031		139.138	1.031		139.138	1.031		139.138	1.031		139.154	1.031		139.138	1.031		139.138	1.031		139.154	1.031			139.148	1.031		139.158	1.031		139.145	1.031		139.158	1.031		139.14	1.031		139.141	1.031		139.141	1.031
	139.357	1.031		139.357	1.031		139.341	1.031		139.341	1.031		139.341	1.031		139.357	1.031		139.341	1.031		139.341	1.031		139.357	1.031			139.351	1.031		139.361	1.031		139.348	1.031		139.361	1.031		139.343	1.031		139.344	1.031		139.344	1.031
	139.56	1.031		139.56	1.031		139.544	1.031		139.544	1.031		139.544	1.031		139.56	1.031		139.544	1.031		139.544	1.031		139.56	1.031			139.554	1.031		139.564	1.031		139.551	1.031		139.564	1.031		139.546	1.031		139.547	1.031		139.547	1.031
	139.763	1.031		139.763	1.031		139.748	1.031		139.748	1.031		139.748	1.031		139.763	1.031		139.748	1.031		139.748	1.031		139.763	1.031			139.757	1.031		139.767	1.031		139.754	1.031		139.767	1.031		139.75	1.031		139.75	1.031		139.75	1.031
	139.966	1.031		139.966	1.031		139.951	1.031		139.951	1.031		139.951	1.031		139.966	1.031		139.951	1.031		139.951	1.031		139.966	1.031			139.96	1.031		139.97	1.031		139.957	1.031		139.97	1.031		139.953	1.031		139.954	1.031		139.953	1.031
	140.169	1.031		140.169	1.031		140.154	1.031		140.154	1.031		140.154	1.031		140.169	1.031		140.154	1.031		140.154	1.031		140.169	1.031			140.163	1.031		140.173	1.031		140.16	1.031		140.173	1.031		140.156	1.031		140.157	1.031		140.156	1.031
	140.372	1.031		140.372	1.031		140.357	1.031		140.357	1.031		140.357	1.031		140.372	1.031		140.357	1.031		140.357	1.031		140.372	1.031			140.366	1.031		140.376	1.031		140.363	1.031		140.376	1.031		140.359	1.031		140.36	1.031		140.359	1.031
	140.575	1.031		140.575	1.031		140.56	1.031		140.56	1.031		140.56	1.031		140.576	1.031		140.56	1.031		140.56	1.031		140.576	1.031			140.569	1.031		140.579	1.031		140.566	1.031		140.579	1.031		140.562	1.031		140.563	1.031		140.562	1.031
	140.778	1.031		140.779	1.031		140.763	1.031		140.763	1.031		140.763	1.031		140.779	1.031		140.763	1.031		140.763	1.031		140.779	1.031			140.773	1.031		140.782	1.031		140.769	1.031		140.782	1.031		140.765	1.031		140.766	1.031		140.765	1.031
	140.982	1.031		140.982	1.031		140.966	1.031		140.966	1.031		140.966	1.031		140.982	1.031		140.966	1.031		140.966	1.031		140.982	1.031			140.976	1.031		140.986	1.031		140.972	1.031		140.985	1.031		140.968	1.031		140.969	1.031		140.968	1.031
	141.185	1.031		141.185	1.031		141.169	1.031		141.169	1.031		141.169	1.031		141.185	1.031		141.169	1.031		141.169	1.031		141.185	1.031			141.179	1.031		141.189	1.031		141.175	1.031		141.188	1.031		141.171	1.031		141.172	1.031		141.171	1.031
	141.388	1.031		141.388	1.031		141.372	1.031		141.372	1.031		141.372	1.031		141.388	1.031		141.372	1.031		141.372	1.031		141.388	1.031			141.382	1.031		141.392	1.031		141.378	1.031		141.391	1.031		141.375	1.031		141.375	1.031		141.374	1.031
	141.591	1.031		141.591	1.031		141.575	1.031		141.575	1.031		141.575	1.031		141.591	1.031		141.575	1.031		141.575	1.031		141.591	1.031			141.585	1.031		141.595	1.031		141.581	1.031		141.595	1.031		141.578	1.031		141.578	1.031		141.577	1.031
	141.794	1.031		141.794	1.031		141.778	1.031		141.778	1.031		141.778	1.031		141.794	1.031		141.778	1.031		141.778	1.031		141.794	1.031			141.788	1.031		141.798	1.031		141.785	1.031		141.798	1.031		141.781	1.031		141.781	1.031		141.781	1.031
	141.997	1.031		141.997	1.031		141.981	1.031		141.981	1.031		141.981	1.031		141.997	1.031		141.981	1.031		141.981	1.031		141.997	1.031			141.991	1.031		142.001	1.031		141.988	1.031		142.001	1.031		141.984	1.031		141.984	1.031		141.984	1.031
	142.2	1.031		142.2	1.031		142.185	1.031		142.184	1.031		142.184	1.031		142.2	1.031		142.184	1.031		142.184	1.031		142.2	1.031			142.194	1.031		142.204	1.031		142.191	1.031		142.204	1.031		142.187	1.031		142.187	1.031		142.187	1.031
	142.403	1.031		142.403	1.031		142.388	1.031		142.388	1.031		142.388	1.031		142.403	1.031		142.387	1.031		142.388	1.031		142.403	1.031			142.397	1.031		142.407	1.031		142.394	1.031		142.407	1.031		142.39	1.031		142.39	1.031		142.39	1.031
	142.606	1.031		142.606	1.031		142.591	1.031		142.591	1.031		142.591	1.031		142.606	1.031		142.591	1.031		142.591	1.031		142.606	1.031			142.6	1.031		142.61	1.031		142.597	1.031		142.61	1.031		142.593	1.031		142.594	1.031		142.593	1.031
	142.809	1.031		142.809	1.031		142.794	1.031		142.794	1.031		142.794	1.031		142.809	1.031		142.794	1.031		142.794	1.031		142.809	1.031			142.803	1.031		142.813	1.031		142.8	1.031		142.813	1.031		142.796	1.031		142.797	1.031		142.796	1.031
	143.012	1.031		143.012	1.031		142.997	1.031		142.997	1.031		142.997	1.031		143.012	1.031		142.997	1.031		142.997	1.031		143.012	1.031			143.006	1.031		143.016	1.031		143.003	1.031		143.016	1.031		142.999	1.031		143	1.031		142.999	1.031
	143.215	1.031		143.215	1.031		143.2	1.031		143.2	1.031		143.2	1.031		143.216	1.031		143.2	1.031		143.2	1.031		143.216	1.031			143.209	1.031		143.219	1.031		143.206	1.031		143.219	1.031		143.202	1.031		143.203	1.031		143.202	1.031
	143.418	1.031		143.419	1.031		143.403	1.031		143.403	1.031		143.403	1.031		143.419	1.031		143.403	1.031		143.403	1.031		143.419	1.031			143.413	1.031		143.422	1.031		143.409	1.031		143.422	1.031		143.405	1.031		143.406	1.031		143.405	1.031
	143.622	1.031		143.622	1.031		143.606	1.031		143.606	1.031		143.606	1.031		143.622	1.031		143.606	1.031		143.606	1.031		143.622	1.031			143.616	1.031		143.626	1.031		143.612	1.031		143.625	1.031		143.608	1.031		143.609	1.031		143.608	1.031
	143.825	1.031		143.825	1.031		143.809	1.031		143.809	1.031		143.809	1.031		143.825	1.031		143.809	1.031		143.809	1.031		143.825	1.031			143.819	1.031		143.829	1.031		143.815	1.031		143.828	1.031		143.811	1.031		143.812	1.031		143.811	1.031
	144.028	1.031		144.028	1.031		144.012	1.031		144.012	1.031		144.012	1.031		144.028	1.031		144.012	1.031		144.012	1.031		144.028	1.031			144.022	1.031		144.033	1.031		144.018	1.031		144.031	1.031		144.015	1.031		144.015	1.031		144.014	1.031
	144.231	1.031		144.231	1.031		144.215	1.031		144.215	1.031		144.215	1.031		144.231	1.031		144.215	1.031		144.215	1.031		144.231	1.031			144.225	1.031		144.236	1.031		144.221	1.031		144.235	1.031		144.218	1.031		144.218	1.031		144.217	1.031
	144.434	1.031		144.434	1.031		144.418	1.031		144.418	1.031		144.418	1.031		144.434	1.031		144.418	1.031		144.418	1.031		144.434	1.031			144.428	1.031		144.439	1.031		144.425	1.031		144.438	1.031		144.421	1.031		144.422	1.031		144.421	1.031
	144.637	1.031		144.637	1.031		144.621	1.031		144.621	1.031		144.621	1.031		144.637	1.031		144.621	1.031		144.621	1.031		144.637	1.031			144.631	1.029		144.642	1.031		144.628	1.031		144.641	1.031		144.624	1.031		144.625	1.031		144.624	1.031
	144.84	1.031		144.84	1.031		144.824	1.031		144.824	1.031		144.824	1.031		144.84	1.031		144.824	1.031		144.824	1.031		144.84	1.031			144.834	0.998		144.845	1.031		144.831	1.031		144.844	1.031		144.827	1.031		144.828	1.031		144.827	1.031
	145.043	1.031		145.043	1.031		145.028	1.031		145.028	1.031		145.028	1.031		145.043	1.031		145.028	1.031		145.028	1.031		145.043	1.031			145.037	0.969		145.048	1.031		145.034	1.031		145.047	1.031		145.03	1.031		145.031	1.031		145.03	1.031
	145.246	1.031		145.246	1.031		145.231	1.031		145.231	1.031		145.231	1.031		145.246	1.031		145.231	1.031		145.231	1.031		145.246	1.031			145.24	0.94		145.251	1.031		145.237	1.031		145.25	1.031		145.233	1.031		145.234	1.031		145.233	1.031
	145.449	1.031		145.449	1.031		145.434	1.031		145.434	1.031		145.434	1.031		145.449	1.031		145.434	1.031		145.434	1.031		145.449	1.031			145.443	0.913		145.454	1.031		145.44	1.031		145.453	1.031		145.436	1.031		145.437	1.031		145.436	1.031
	145.652	1.031		145.652	1.031		145.637	1.031		145.637	1.031		145.637	1.031		145.652	1.031		145.637	1.031		145.637	1.031		145.652	1.031			145.646	0.888		145.657	1.031		145.643	1.031		145.656	1.031		145.639	1.031		145.64	1.031		145.639	1.031
	145.855	1.031		145.855	1.031		145.84	1.031		145.84	1.031		145.84	1.031		145.855	1.031		145.84	1.031		145.84	1.031		145.856	1.031			145.849	0.864		145.86	1.031		145.846	1.031		145.859	1.031		145.842	1.031		145.843	1.031		145.842	1.031
	146.058	1.031		146.059	1.031		146.043	1.031		146.043	1.031		146.043	1.031		146.059	1.031		146.043	1.031		146.043	1.031		146.059	1.031			146.052	0.84		146.064	1.031		146.049	1.031		146.062	1.031		146.045	1.031		146.046	1.031		146.045	1.031
	146.262	1.031		146.262	1.031		146.246	1.031		146.246	1.031		146.246	1.031		146.262	1.031		146.246	1.031		146.246	1.031		146.262	1.031			146.256	0.818		146.267	1.031		146.254	1.031		146.265	1.031		146.248	1.031		146.25	1.031		146.248	1.031
	146.465	1.031		146.465	1.031		146.449	1.031		146.449	1.031		146.449	1.031		146.465	1.031		146.449	1.031		146.449	1.031		146.465	1.031			146.459	0.796		146.47	1.031		146.457	1.031		146.468	1.031		146.451	1.031		146.453	1.031		146.451	1.031
	146.668	1.031		146.668	1.031		146.652	1.031		146.652	1.031		146.652	1.031		146.668	1.031		146.652	1.031		146.652	1.031		146.668	1.031			146.662	0.775		146.673	1.031		146.66	1.031		146.671	1.031		146.655	1.031		146.656	1.031		146.654	1.031
	146.871	1.031		146.871	1.031		146.855	1.031		146.855	1.031		146.855	1.031		146.871	1.031		146.855	1.031		146.855	1.031		146.871	1.031			146.865	0.755		146.876	1.031		146.863	1.031		146.875	1.031		146.858	1.031		146.859	1.031		146.857	1.031
	147.074	1.031		147.074	1.031		147.058	1.031		147.058	1.031		147.058	1.031		147.074	1.031		147.058	1.031		147.058	1.031		147.074	1.031			147.068	0.735		147.079	1.031		147.066	1.031		147.078	1.031		147.061	1.031		147.062	1.031		147.061	1.031
	147.277	1.031		147.277	1.031		147.261	1.031		147.261	1.031		147.261	1.031		147.277	1.031		147.261	1.031		147.261	1.031		147.277	1.031			147.271	0.716		147.282	1.031		147.269	1.031		147.281	1.031		147.264	1.031		147.265	1.031		147.264	1.031
	147.48	1.031		147.48	1.031		147.464	1.031		147.464	1.031		147.464	1.031		147.48	1.031		147.464	1.031		147.464	1.031		147.48	1.031			147.474	0.696		147.485	1.031		147.472	1.031		147.484	1.031		147.467	1.031		147.469	1.031		147.467	1.031
	147.683	1.031		147.683	1.031		147.668	1.031		147.668	1.031		147.668	1.031		147.683	1.031		147.667	1.031		147.668	1.031		147.683	1.031			147.677	0.677		147.688	1.031		147.675	1.031		147.687	1.031		147.67	1.031		147.672	1.031		147.67	1.031
	147.886	1.031		147.886	1.031		147.871	1.031		147.871	1.031		147.871	1.031		147.886	1.031		147.871	1.031		147.871	1.031		147.886	1.031			147.88	0.658		147.891	1.031		147.879	1.031		147.89	1.031		147.873	1.031		147.875	1.031		147.873	1.031
	148.089	1.031		148.089	1.031		148.074	1.031		148.074	1.031		148.074	1.031		148.089	1.031		148.074	1.031		148.074	1.031		148.089	1.031			148.083	0.639		148.094	1.031		148.082	1.031		148.093	1.031		148.076	1.031		148.078	1.031		148.076	1.031
	148.292	1.031		148.292	1.031		148.277	1.031		148.277	1.031		148.277	1.031		148.292	1.031		148.277	1.031		148.277	1.031		148.292	1.031			148.286	0.622		148.297	1.031		148.285	1.031		148.296	1.031		148.279	1.031		148.281	1.031		148.279	1.031
	148.495	1.031		148.495	1.031		148.48	1.031		148.48	1.031		148.48	1.031		148.495	1.031		148.48	1.031		148.48	1.031		148.496	1.031			148.49	0.605		148.5	1.031		148.488	1.031		148.499	1.031		148.482	1.031		148.484	1.031		148.482	1.031
	148.698	1.031		148.699	1.031		148.683	1.031		148.683	1.031		148.683	1.031		148.699	1.031		148.683	1.031		148.683	1.031		148.699	1.031			148.693	0.59		148.703	1.031		148.691	1.031		148.702	1.031		148.685	1.031		148.687	1.031		148.685	1.031
	148.901	1.031		148.902	1.031		148.886	1.031		148.886	1.031		148.886	1.031		148.902	1.031		148.886	1.031		148.886	1.031		148.902	1.031			148.896	0.575		148.907	1.031		148.894	1.031		148.905	1.031		148.889	1.031		148.89	1.031		148.888	1.031
	149.105	1.031		149.105	1.031		149.089	1.031		149.089	1.031		149.089	1.031		149.105	1.031		149.089	1.031		149.089	1.031		149.105	1.031			149.099	0.561		149.11	1.031		149.097	1.031		149.108	1.031		149.092	1.031		149.093	1.031		149.091	1.031
	149.308	1.031		149.308	1.031		149.292	1.031		149.292	1.031		149.292	1.031		149.308	1.031		149.292	1.031		149.292	1.031		149.308	1.031			149.302	0.548		149.313	1.031		149.3	1.031		149.311	1.031		149.295	1.031		149.297	1.031		149.294	1.031
	149.511	1.031		149.511	1.031		149.495	1.031		149.495	1.031		149.495	1.031		149.511	1.031		149.495	1.031		149.495	1.031		149.511	1.031			149.505	0.536		149.516	1.031		149.503	1.031		149.515	1.031		149.498	1.031		149.5	1.031		149.497	1.031
	149.714	1.031		149.714	1.031		149.698	1.031		149.698	1.031		149.698	1.031		149.714	1.031		149.698	1.031		149.698	1.031		149.714	1.031			149.708	0.524		149.719	1.031		149.706	1.031		149.718	1.031		149.701	1.031		149.703	1.014		149.701	1.031
	149.917	1.031		149.917	1.031		149.901	1.031		149.901	1.031		149.901	1.031		149.917	1.031		149.901	1.031		149.901	1.031		149.917	1.031			149.911	0.513		149.922	1.031		149.909	1.031		149.921	1.031		149.904	1.031		149.906	0.996		149.904	1.031
	150.12	1.031		150.12	1.031		150.104	1.031		150.104	1.031		150.104	1.031		150.12	1.031		150.104	1.031		150.104	1.031		150.12	1.031			150.114	0.503		150.125	1.031		150.112	1.031		150.124	1.031		150.107	1.031		150.109	0.979		150.107	1.031
	150.323	1.031		150.323	1.031		150.308	1.031		150.307	1.031		150.308	1.031		150.323	1.031		150.307	1.031		150.308	1.031		150.323	1.031			150.317	0.494		150.328	1.031		150.315	1.031		150.327	1.031		150.31	1.031		150.312	0.963		150.31	1.031
	150.526	1.031		150.526	1.031		150.511	1.031		150.511	1.031		150.511	1.031		150.526	1.031		150.511	1.031		150.511	1.031		150.526	1.031			150.52	0.485		150.531	1.031		150.519	1.031		150.53	1.031		150.513	1.031		150.515	0.947		150.513	1.031
	150.729	1.031		150.729	1.031		150.714	1.031		150.714	1.031		150.714	1.031		150.729	1.031		150.714	1.031		150.714	1.031		150.729	1.031			150.723	0.473		150.734	1.031		150.722	1.031		150.733	1.031		150.716	1.031		150.719	0.932		150.716	1.031
	150.932	1.031		150.932	1.031		150.917	1.031		150.917	1.031		150.917	1.031		150.932	1.031		150.917	1.031		150.917	1.031		150.932	1.031			150.926	0.464		150.937	1.031		150.925	1.031		150.936	1.031		150.92	1.031		150.922	0.917		150.919	1.031
	151.135	1.031		151.135	1.031		151.12	1.031		151.12	1.031		151.12	1.031		151.135	1.031		151.12	1.031		151.12	1.031		151.136	1.031			151.13	0.457		151.14	1.031		151.128	1.031		151.139	1.031		151.123	1.031		151.125	0.903		151.122	1.031
	151.338	1.031		151.339	1.031		151.323	1.031		151.323	1.031		151.323	1.031		151.339	1.031		151.323	1.031		151.323	1.031		151.339	1.031			151.333	0.448		151.343	1.031		151.331	1.031		151.342	1.031		151.326	1.031		151.328	0.89		151.325	1.031
	151.541	1.031		151.542	1.031		151.526	1.031		151.526	1.031		151.526	1.031		151.542	1.031		151.526	1.031		151.526	1.031		151.542	1.031			151.536	0.44		151.547	1.031		151.534	1.031		151.545	1.031		151.529	1.031		151.531	0.877		151.528	1.021
	151.745	1.031		151.745	1.031		151.729	1.031		151.729	1.031		151.729	1.031		151.745	1.031		151.729	1.031		151.729	1.031		151.745	1.031			151.739	0.433		151.75	1.031		151.737	1.031		151.748	1.031		151.732	1.031		151.734	0.865		151.731	1
	151.948	1.031		151.948	1.031		151.932	1.031		151.932	1.031		151.932	1.031		151.948	1.031		151.932	1.031		151.932	1.031		151.948	1.031			151.942	0.424		151.953	1.031		151.94	1.03		151.951	1.031		151.935	1.031		151.937	0.854		151.934	0.98
	152.151	1.031		152.151	1.031		152.135	1.031		152.135	1.031		152.135	1.031		152.151	1.031		152.135	1.031		152.135	1.031		152.151	1.031			152.145	0.416		152.156	1.031		152.143	1.012		152.154	1.031		152.138	1.031		152.141	0.843		152.137	0.962
	152.354	1.031		152.354	1.031		152.338	1.031		152.338	1.031		152.338	1.031		152.354	1.031		152.338	1.031		152.338	1.031		152.354	1.031			152.348	0.409		152.359	1.031		152.346	0.995		152.358	1.031		152.341	1.031		152.344	0.832		152.341	0.944
	152.557	1.031		152.557	1.031		152.541	1.031		152.541	1.031		152.541	1.031		152.557	1.031		152.541	1.031		152.541	1.031		152.557	1.031			152.551	0.4		152.562	1.031		152.549	0.978		152.561	1.031		152.544	1.031		152.547	0.822		152.544	0.927
	152.76	1.031		152.76	1.031		152.744	1.031		152.744	1.031		152.744	1.031		152.76	1.031		152.744	1.031		152.744	1.031		152.76	1.031			152.754	0.393		152.765	1.031		152.752	0.963		152.764	1.031		152.747	1.031		152.75	0.812		152.747	0.911
	152.963	1.031		152.963	1.031		152.948	1.031		152.947	1.031		152.948	1.031		152.963	1.031		152.947	1.031		152.948	1.031		152.963	1.031			152.957	0.385		152.968	1.031		152.955	0.948		152.967	1.031		152.95	1.031		152.953	0.802		152.95	0.896
	153.166	1.031		153.166	1.031		153.151	1.031		153.151	1.031		153.151	1.031		153.166	1.031		153.151	1.031		153.151	1.031		153.166	1.031			153.16	0.378		153.171	1.031		153.159	0.934		153.17	1.031		153.153	1.031		153.156	0.786		153.153	0.882
	153.369	1.031		153.369	1.031		153.354	1.031		153.354	1.031		153.354	1.031		153.369	1.031		153.354	1.031		153.354	1.031		153.369	1.031			153.363	0.371		153.374	1.031		153.362	0.92		153.373	1.031		153.356	1.019		153.36	0.776		153.356	0.868
	153.572	1.031		153.572	1.031		153.557	1.031		153.557	1.031		153.557	1.031		153.572	1.031		153.557	1.031		153.557	1.031		153.572	1.031			153.566	0.365		153.577	1.031		153.565	0.907		153.576	1.031		153.56	1.003		153.563	0.766		153.559	0.855
	153.775	1.031		153.775	1.031		153.76	1.031		153.76	1.031		153.76	1.031		153.775	1.031		153.76	1.031		153.76	1.031		153.776	1.031			153.77	0.36		153.78	1.031		153.768	0.895		153.779	1.031		153.763	0.987		153.766	0.755		153.762	0.842
	153.978	1.031		153.979	1.031		153.963	1.031		153.963	1.031		153.963	1.031		153.979	1.031		153.963	1.031		153.963	1.031		153.979	1.031			153.973	0.355		153.983	1.031		153.971	0.883		153.982	1.031		153.966	0.971		153.969	0.745		153.965	0.83
	154.181	1.031		154.182	1.031		154.166	1.031		154.166	1.031		154.166	1.031		154.182	1.031		154.166	1.031		154.166	1.031		154.182	1.031			154.176	0.352		154.186	1.031		154.174	0.872		154.185	1.027		154.184	0.956		154.172	0.735		154.168	0.819
	154.385	1.031		154.385	1.031		154.369	1.031		154.369	1.031		154.369	1.031		154.385	1.031		154.369	1.031		154.369	1.031		154.385	1.031			154.379	0.349		154.39	1.031		154.377	0.86		154.388	1.015		154.387	0.941		154.375	0.726		154.371	0.808
	154.588	1.031		154.588	1.017		154.572	1.031		154.572	1.031		154.572	1.031		154.588	1.031		154.572	1.031		154.572	1.031		154.588	1.031			154.582	0.348		154.593	1.031		154.58	0.849		154.591	1.004		154.591	0.927		154.578	0.717		154.574	0.798
	154.791	1.031		154.791	1		154.775	1.031		154.775	1.031		154.775	1.031		154.791	1.031		154.775	1.031		154.775	1.031		154.791	1.031			154.785	0.346		154.796	1.031		154.783	0.837		154.794	0.993		154.794	0.913		154.781	0.708		154.777	0.788
	154.994	1.031		154.994	0.984		154.978	1.031		154.978	1.031		154.978	1.031		154.994	1.031		154.978	1.031		154.978	1.031		154.994	1.031			154.988	0.345		154.999	1.024		154.986	0.826		154.998	0.984		154.997	0.9		154.984	0.699		154.98	0.779
	155.197	1.031		155.197	0.969		155.181	1.019		155.181	1.031		155.181	1.031		155.197	1.031		155.181	1.031		155.181	1.031		155.197	1.031			155.191	0.344		155.202	1.009		155.189	0.814		155.201	0.975		155.2	0.887		155.187	0.69		155.184	0.769
	155.4	1.031		155.4	0.954		155.384	1.007		155.384	1.031		155.384	1.031		155.4	1.031		155.384	1.031		155.384	1.031		155.4	1.031			155.394	0.341		155.405	0.995		155.392	0.804		155.404	0.966		155.403	0.875		155.391	0.681		155.387	0.76
	155.603	1.031		155.603	0.939		155.588	0.994		155.587	1.031		155.587	1.031		155.603	1.031		155.587	1.031		155.587	1.031		155.603	1.031			155.597	0.338		155.608	0.982		155.595	0.793		155.607	0.958		155.606	0.863		155.594	0.673		155.59	0.75
	155.806	1.031		155.806	0.924		155.791	0.982		155.791	1.031		155.791	1.031		155.806	1.031		155.791	1.031		155.791	1.031		155.806	1.031			155.8	0.335		155.811	0.97		155.799	0.784		155.81	0.95		155.809	0.852		155.797	0.665		155.793	0.74
	156.009	1.031		156.009	0.91		155.994	0.97		155.994	1.031		155.994	1.031		156.009	1.031		155.994	1.031		155.994	1.031		156.009	1.031			156.003	0.332		156.014	0.96		156.002	0.775		156.013	0.942		156.012	0.841		156	0.657		155.996	0.731
	156.212	1.031		156.212	0.896		156.197	0.96		156.197	1.031		156.197	1.031		156.212	1.031		156.197	1.031		156.197	1.031		156.212	1.02			156.222	0.328		156.217	0.949		156.205	0.766		156.216	0.934		156.215	0.831		156.203	0.65		156.199	0.721
	156.415	1.031		156.415	0.882		156.4	0.949		156.4	1.031		156.4	1.031		156.415	1.031		156.4	1.031		156.4	1.031		156.415	1.003			156.425	0.321		156.42	0.938		156.408	0.757		156.419	0.926		156.418	0.821		156.406	0.643		156.402	0.711
	156.618	1.031		156.618	0.867		156.603	0.939		156.603	1.031		156.603	1.031		156.619	1.019		156.603	1.031		156.603	1.031		156.619	0.986			156.628	0.316		156.623	0.926		156.611	0.749		156.622	0.917		156.621	0.812		156.609	0.638		156.605	0.702
	156.821	1.031		156.822	0.854		156.806	0.93		156.806	1.031		156.806	1.031		156.822	1.004		156.806	1.031		156.806	1.031		156.822	0.969			156.831	0.312		156.826	0.913		156.814	0.741		156.825	0.908		156.824	0.804		156.812	0.632		156.808	0.694
	157.025	1.031		157.025	0.84		157.009	0.921		157.009	1.031		157.009	1.031		157.025	0.989		157.009	1.031		157.009	1.031		157.025	0.953			157.034	0.308		157.03	0.9		157.017	0.732		157.028	0.899		157.027	0.796		157.016	0.627		157.011	0.685
	157.228	1.031		157.228	0.827		157.212	0.911		157.212	1.031		157.212	1.031		157.228	0.967		157.212	1.031		157.212	1.031		157.228	0.937			157.237	0.305		157.233	0.887		157.22	0.721		157.231	0.885		157.23	0.788		157.219	0.621		157.214	0.677
	157.431	1.031		157.431	0.815		157.415	0.902		157.431	1.031		157.415	1.031		157.431	0.953		157.415	1.031		157.415	1.031		157.431	0.921			157.44	0.302		157.436	0.868		157.423	0.713		157.434	0.876		157.434	0.777		157.422	0.617		157.417	0.669
	157.634	1.031		157.634	0.802		157.618	0.892		157.634	1.031		157.618	1.031		157.634	0.939		157.618	1.031		157.618	1.031		157.634	0.906			157.644	0.299		157.639	0.855		157.626	0.706		157.638	0.866		157.637	0.769		157.625	0.612		157.62	0.66
	157.837	1.031		157.837	0.785		157.821	0.882		157.837	1.031		157.821	1.031		157.837	0.925		157.821	1.031		157.821	1.031		157.837	0.891			157.847	0.296		157.842	0.843		157.829	0.699		157.841	0.857		157.84	0.761		157.828	0.608		157.824	0.652
	158.04	1.031		158.04	0.774		158.024	0.871		158.04	1.031		158.024	1.031		158.04	0.912		158.024	1.031		158.024	1.031		158.04	0.87			158.05	0.294		158.045	0.831		158.032	0.691		158.044	0.848		158.043	0.753		158.031	0.603		158.027	0.644
	158.243	1.026		158.243	0.764		158.228	0.861		158.243	1.031		158.227	1.031		158.243	0.9		158.227	1.031		158.227	1.031		158.243	0.855			158.253	0.292		158.248	0.82		158.236	0.684		158.247	0.838		158.246	0.746		158.234	0.598		158.23	0.632
	158.446	1.013		158.446	0.754		158.431	0.852		158.446	1.031		158.431	1.031		158.446	0.888		158.431	1.031		158.431	1.031		158.446	0.841			158.456	0.291		158.451	0.811		158.439	0.677		158.45	0.829		158.449	0.738		158.437	0.593		158.433	0.625
	158.649	0.996		158.649	0.744		158.634	0.841		158.649	1.031		158.634	1.031		158.649	0.876		158.634	1.031		158.634	1.031		158.649	0.828			158.659	0.29		158.654	0.802		158.642	0.671		158.653	0.82		158.652	0.731		158.64	0.588		158.636	0.618
	158.852	0.985		158.852	0.735		158.837	0.826		158.852	1.031		158.837	1.031		158.852	0.865		158.837	1.031		158.837	1.031		158.852	0.814			158.862	0.289		158.857	0.794		158.845	0.665		158.856	0.811		158.855	0.724		158.843	0.582		158.839	0.611
	159.055	0.975		159.055	0.727		159.04	0.816		159.055	1.031		159.04	1.031		159.055	0.855		159.04	1.031		159.04	1.031		159.055	0.801			159.065	0.288		159.06	0.787		159.048	0.659		159.059	0.803		159.058	0.717		159.047	0.577		159.042	0.604
	159.258	0.964		159.258	0.719		159.243	0.805		159.258	1.031		159.243	1.031		159.259	0.845		159.243	1.031		159.243	1.031		159.259	0.789			159.268	0.287		159.263	0.78		159.251	0.654		159.262	0.795		159.261	0.71		159.25	0.572		159.245	0.597
	159.461	0.954		159.462	0.712		159.446	0.795		159.462	1.031		159.446	1.031		159.462	0.835		159.446	1.031		159.446	1.031		159.462	0.777			159.471	0.285		159.466	0.772		159.454	0.65		159.465	0.788		159.464	0.703		159.453	0.567		159.448	0.59
	159.665	0.943		159.665	0.705		159.649	0.783		159.665	1.031		159.649	1.031		159.665	0.826		159.649	1.031		159.649	1.031		159.665	0.764			159.674	0.283		159.669	0.765		159.657	0.645		159.668	0.781		159.667	0.696		159.656	0.56		159.651	0.584
	159.868	0.933		159.868	0.698		159.852	0.773		159.868	1.031		159.852	1.031		159.868	0.817		159.852	1.031		159.852	1.031		159.868	0.752			159.877	0.281		159.873	0.758		159.861	0.641		159.871	0.774		159.871	0.689		159.859	0.555		159.854	0.578
	160.071	0.922		160.071	0.692		160.055	0.762		160.071	1.031		160.055	1.031		160.071	0.808		160.055	1.031		160.055	1.031		160.071	0.741			160.08	0.279		160.076	0.75		160.064	0.636		160.074	0.768		160.074	0.683		160.062	0.551		160.057	0.572
	160.274	0.911		160.274	0.685		160.258	0.753		160.274	1.031		160.258	1.022		160.274	0.799		160.258	1.031		160.258	1.022		160.274	0.729			160.284	0.277		160.279	0.743		160.267	0.632		160.278	0.761		160.277	0.676		160.265	0.547		160.26	0.566
	160.477	0.9		160.477	0.678		160.461	0.743		160.477	1.031		160.461	1.008		160.477	0.79		160.461	1.031		160.461	1.008		160.477	0.718			160.487	0.275		160.482	0.735		160.47	0.627		160.481	0.753		160.48	0.669		160.469	0.543		160.464	0.56
	160.68	0.889		160.68	0.671		160.664	0.734		160.68	1.031		160.664	0.994		160.68	0.781		160.664	1.031		160.664	0.994		160.68	0.707			160.69	0.274		160.685	0.728		160.673	0.621		160.684	0.746		160.683	0.663		160.672	0.54		160.667	0.554
	160.883	0.878		160.883	0.663		160.867	0.725		160.883	1.031		160.867	0.98		160.883	0.774		160.867	1.031		160.867	0.98		160.883	0.697			160.893	0.272		160.888	0.721		160.876	0.617		160.887	0.739		160.886	0.657		160.875	0.536		160.87	0.548
	161.086	0.867		161.086	0.656		161.071	0.716		161.086	1.031		161.071	0.967		161.086	0.767		161.07	1.031		161.071	0.967		161.086	0.687			161.096	0.27		161.091	0.713		161.079	0.611		161.09	0.732		161.089	0.651		161.078	0.531		161.073	0.543
	161.289	0.855		161.289	0.647		161.274	0.708		161.289	1.031		161.274	0.954		161.289	0.761		161.274	1.031		161.274	0.954		161.289	0.677			161.299	0.269		161.294	0.705		161.282	0.606		161.293	0.725		161.292	0.646		161.281	0.527		161.276	0.539
	161.492	0.844		161.492	0.639		161.477	0.699		161.492	1.031		161.477	0.942		161.492	0.756		161.477	1.031		161.477	0.942		161.492	0.668			161.502	0.267		161.497	0.697		161.485	0.602		161.496	0.717		161.495	0.641		161.484	0.522		161.479	0.535
	161.695	0.833		161.695	0.631		161.68	0.691		161.695	1.031		161.68	0.93		161.695	0.75		161.68	1.02		161.68	0.93		161.695	0.659			161.705	0.265		161.7	0.689		161.688	0.597		161.699	0.71		161.698	0.636		161.687	0.517		161.682	0.531
	161.898	0.823		161.898	0.624		161.883	0.682		161.898	1.031		161.883	0.919		161.899	0.744		161.883	1.008		161.883	0.919		161.899	0.65			161.908	0.263		161.903	0.681		161.891	0.594		161.902	0.704		161.901	0.631		161.89	0.513		161.885	0.527
	162.101	0.813		162.102	0.617		162.086	0.674		162.102	1.027		162.086	0.91		162.102	0.738		162.086	0.997		162.086	0.91		162.102	0.641			162.111	0.262		162.106	0.674		162.094	0.59		162.105	0.697		162.104	0.626		162.093	0.508		162.088	0.523
	162.305	0.803		162.305	0.609		162.289	0.666		162.305	1.014		162.289	0.9		162.305	0.732		162.289	0.985		162.289	0.9		162.305	0.632			162.314	0.26		162.309	0.667		162.297	0.586		162.308	0.691		162.307	0.62		162.296	0.504		162.291	0.519
	162.508	0.793		162.508	0.603		162.492	0.657		162.508	1.001		162.492	0.891		162.508	0.725		162.492	0.973		162.492	0.891		162.508	0.624			162.517	0.258		162.513	0.66		162.501	0.582		162.511	0.685		162.511	0.615		162.499	0.5		162.494	0.516
	162.711	0.784		162.711	0.596		162.695	0.65		162.711	0.989		162.695	0.883		162.711	0.718		162.695	0.961		162.695	0.883		162.711	0.616			162.72	0.256		162.716	0.653		162.704	0.579		162.714	0.68		162.714	0.609		162.702	0.496		162.697	0.513
	162.914	0.775		162.914	0.59		162.898	0.643		162.914	0.977		162.898	0.875		162.914	0.711		162.898	0.949		162.898	0.875		162.914	0.609			162.923	0.254		162.919	0.645		162.907	0.576		162.918	0.674		162.917	0.604		162.905	0.492		162.9	0.51
	163.117	0.766		163.117	0.585		163.101	0.636		163.117	0.966		163.101	0.868		163.117	0.704		163.101	0.938		163.101	0.868		163.117	0.601			163.127	0.253		163.122	0.637		163.11	0.573		163.121	0.668		163.12	0.598		163.109	0.488		163.104	0.507
	163.32	0.758		163.32	0.58		163.304	0.631		163.32	0.955		163.304	0.86		163.32	0.697		163.304	0.926		163.304	0.86		163.32	0.594			163.33	0.251		163.325	0.629		163.313	0.57		163.324	0.662		163.323	0.593		163.312	0.485		163.307	0.504
	163.523	0.75		163.523	0.575		163.507	0.626		163.523	0.946		163.507	0.853		163.523	0.69		163.507	0.914		163.507	0.853		163.523	0.587			163.533	0.25		163.528	0.622		163.516	0.567		163.527	0.656		163.526	0.588		163.515	0.481		163.51	0.502
	163.726	0.743		163.726	0.57		163.711	0.621		163.726	0.936		163.711	0.845		163.726	0.683		163.71	0.903		163.711	0.845		163.726	0.581			163.736	0.249		163.731	0.615		163.719	0.563		163.73	0.651		163.729	0.583		163.718	0.478		163.713	0.5
	163.929	0.735		163.929	0.565		163.914	0.617		163.929	0.928		163.914	0.837		163.929	0.672		163.914	0.893		163.914	0.837		163.929	0.574			163.939	0.247		163.934	0.605		163.922	0.56		163.933	0.641		163.932	0.576		163.921	0.475		163.916	0.498
	164.132	0.728		164.132	0.558		164.117	0.612		164.132	0.919		164.117	0.829		164.132	0.665		164.117	0.883		164.117	0.829		164.132	0.568			164.142	0.246		164.137	0.599		164.125	0.555		164.136	0.635		164.135	0.571		164.124	0.472		164.119	0.496
	164.335	0.72		164.335	0.553		164.32	0.608		164.335	0.91		164.32	0.821		164.335	0.659		164.32	0.873		164.32	0.821		164.335	0.558			164.345	0.245		164.34	0.593		164.328	0.552		164.339	0.63		164.338	0.567		164.327	0.47		164.322	0.493
	164.538	0.712		164.538	0.548		164.523	0.603		164.538	0.901		164.523	0.814		164.538	0.653		164.523	0.863		164.523	0.814		164.539	0.552			164.548	0.244		164.543	0.587		164.531	0.547		164.542	0.624		164.541	0.563		164.53	0.467		164.525	0.491
	164.741	0.705		164.742	0.542		164.726	0.598		164.742	0.893		164.726	0.806		164.742	0.648		164.726	0.853		164.726	0.806		164.742	0.547			164.751	0.243		164.746	0.582		164.734	0.542		164.745	0.62		164.744	0.559		164.733	0.466		164.728	0.488
	164.944	0.697		164.945	0.536		164.929	0.593		164.945	0.884		164.929	0.799		164.945	0.643		164.929	0.844		164.929	0.799		164.945	0.541			164.954	0.243		164.949	0.577		164.937	0.537		164.948	0.615		164.947	0.554		164.936	0.464		164.931	0.485
	165.148	0.689		165.148	0.531		165.132	0.588		165.148	0.871		165.132	0.791		165.148	0.639		165.132	0.836		165.132	0.791		165.148	0.536			165.157	0.242		165.152	0.572		165.141	0.533		165.151	0.611		165.151	0.551		165.139	0.463		165.134	0.483
	165.351	0.678		165.351	0.525		165.335	0.581		165.351	0.862		165.335	0.784		165.351	0.635		165.335	0.827		165.335	0.784		165.351	0.53			165.36	0.241		165.356	0.567		165.344	0.528		165.354	0.607		165.354	0.547		165.358	0.461		165.337	0.481
	165.554	0.67		165.554	0.519		165.538	0.576		165.554	0.853		165.538	0.777		165.554	0.632		165.538	0.819		165.538	0.777		165.554	0.525			165.563	0.241		165.559	0.564		165.547	0.524		165.558	0.603		165.557	0.543		165.561	0.459		165.54	0.478
	165.757	0.663		165.757	0.514		165.741	0.571		165.757	0.844		165.741	0.769		165.757	0.628		165.741	0.811		165.741	0.769		165.757	0.52			165.767	0.241		165.762	0.56		165.75	0.52		165.761	0.599		165.76	0.54		165.749	0.457		165.744	0.475
	165.96	0.656		165.96	0.509		165.944	0.567		165.96	0.836		165.944	0.757		165.96	0.624		165.944	0.8		165.944	0.757		165.96	0.515			165.97	0.241		165.965	0.557		165.953	0.516		165.964	0.595		165.963	0.538		165.952	0.456		165.947	0.473
	166.163	0.648		166.163	0.504		166.147	0.563		166.163	0.828		166.147	0.75		166.163	0.62		166.147	0.792		166.147	0.75		166.163	0.51			166.173	0.241		166.168	0.553		166.156	0.513		166.167	0.592		166.166	0.536		166.155	0.452		166.15	0.47
	166.366	0.642		166.366	0.499		166.351	0.558		166.366	0.82		166.351	0.741		166.366	0.617		166.35	0.784		166.351	0.741		166.366	0.506			166.376	0.242		166.371	0.55		166.359	0.509		166.37	0.589		166.369	0.534		166.358	0.449		166.353	0.468
	166.569	0.635		166.569	0.495		166.554	0.555		166.569	0.812		166.554	0.734		166.569	0.612		166.554	0.776		166.554	0.734		166.569	0.501			166.579	0.243		166.574	0.546		166.562	0.505		166.573	0.586		166.572	0.532		166.561	0.446		166.556	0.466
	166.772	0.628		166.772	0.49		166.757	0.552		166.772	0.805		166.757	0.727		166.772	0.609		166.757	0.768		166.757	0.727		166.772	0.496			166.782	0.244		166.777	0.543		166.765	0.5		166.776	0.583		166.775	0.53		166.765	0.443		166.759	0.464
	166.975	0.622		166.975	0.486		166.96	0.549		166.975	0.798		166.96	0.72		166.975	0.605		166.96	0.76		166.96	0.72		166.975	0.492			166.985	0.245		166.98	0.539		166.968	0.496		166.979	0.581		166.978	0.528		166.968	0.439		166.962	0.462
	167.178	0.616		167.178	0.482		167.163	0.547		167.178	0.791		167.163	0.714		167.178	0.6		167.163	0.752		167.163	0.714		167.179	0.488			167.188	0.246		167.183	0.535		167.171	0.492		167.182	0.578		167.181	0.525		167.171	0.436		167.165	0.461
	167.381	0.611		167.382	0.478		167.366	0.545		167.382	0.783		167.366	0.708		167.382	0.594		167.366	0.745		167.366	0.708		167.382	0.484			167.391	0.246		167.386	0.531		167.39	0.488		167.385	0.576		167.384	0.522		167.374	0.433		167.368	0.459
	167.584	0.606		167.585	0.475		167.569	0.542		167.585	0.776		167.569	0.703		167.585	0.588		167.569	0.738		167.569	0.703		167.585	0.479			167.594	0.245		167.589	0.527		167.593	0.483		167.588	0.573		167.587	0.519		167.577	0.431		167.571	0.457
	167.788	0.603		167.788	0.471		167.772	0.54		167.788	0.769		167.772	0.698		167.788	0.582		167.772	0.732		167.772	0.698		167.788	0.476			167.797	0.245		167.792	0.523		167.796	0.479		167.791	0.571		167.791	0.516		167.78	0.428		167.774	0.456
	167.991	0.599		167.991	0.468		167.975	0.537		167.991	0.763		167.975	0.692		167.991	0.576		167.975	0.725		167.975	0.692		167.991	0.472			168	0.244		167.996	0.519		167.999	0.475		167.994	0.568		167.994	0.513		167.999	0.427		167.977	0.454
	168.194	0.596		168.194	0.464		168.178	0.533		168.194	0.757		168.178	0.686		168.194	0.569		168.178	0.719		168.178	0.686		168.194	0.469			168.203	0.243		168.199	0.515		168.202	0.472		168.198	0.565		168.197	0.51		168.202	0.425		168.18	0.452
	168.397	0.593		168.397	0.461		168.381	0.53		168.397	0.752		168.381	0.681		168.397	0.563		168.381	0.712		168.381	0.681		168.397	0.465			168.406	0.242		168.402	0.511		168.405	0.468		168.401	0.562		168.4	0.507		168.405	0.424		168.384	0.45
	168.6	0.591		168.6	0.458		168.584	0.526		168.6	0.747		168.584	0.676		168.6	0.556		168.584	0.705		168.584	0.676		168.6	0.462			168.61	0.24		168.605	0.507		168.608	0.465		168.604	0.558		168.603	0.504		168.608	0.422		168.587	0.447
	168.803	0.588		168.803	0.455		168.787	0.521		168.803	0.741		168.787	0.672		168.803	0.55		168.787	0.698		168.787	0.672		168.803	0.459			168.813	0.239		168.808	0.503		168.812	0.461		168.807	0.554		168.806	0.5		168.811	0.42		168.79	0.445
	169.006	0.585		169.006	0.452		168.991	0.517		169.006	0.736		168.991	0.668		169.006	0.543		168.99	0.692		168.991	0.668		169.006	0.456			169.016	0.238		169.011	0.5		169.015	0.458		169.01	0.55		169.009	0.497		169.014	0.417		168.993	0.442
	169.209	0.581		169.209	0.451		169.194	0.512		169.209	0.731		169.194	0.664		169.209	0.537		169.194	0.686		169.194	0.664		169.209	0.454			169.219	0.237		169.214	0.496		169.218	0.453		169.213	0.546		169.212	0.493		169.217	0.414		169.196	0.44
	169.412	0.578		169.412	0.449		169.397	0.507		169.412	0.725		169.397	0.66		169.412	0.531		169.397	0.681		169.397	0.66		169.412	0.451			169.422	0.237		169.417	0.492		169.421	0.449		169.416	0.542		169.416	0.489		169.42	0.411		169.399	0.438
	169.615	0.574		169.615	0.448		169.6	0.502		169.615	0.719		169.6	0.657		169.615	0.525		169.6	0.676		169.6	0.657		169.615	0.449			169.625	0.236		169.62	0.488		169.624	0.446		169.619	0.538		169.619	0.485		169.623	0.408		169.602	0.436
	169.818	0.57		169.818	0.446		169.803	0.497		169.818	0.713		169.803	0.653		169.818	0.519		169.803	0.671		169.803	0.653		169.819	0.447			169.828	0.236		169.823	0.484		169.827	0.443		169.822	0.534		169.822	0.481		169.826	0.404		169.805	0.434
	170.021	0.566		170.022	0.445		170.006	0.492		170.021	0.706		170.006	0.65		170.022	0.513		170.006	0.666		170.006	0.65		170.022	0.445			170.031	0.236		170.026	0.481		170.03	0.44		170.025	0.53		170.025	0.478		170.029	0.401		170.008	0.432
	170.224	0.562		170.225	0.444		170.209	0.487		170.225	0.7		170.209	0.647		170.225	0.506		170.209	0.662		170.209	0.647		170.225	0.443			170.234	0.236		170.229	0.477		170.233	0.437		170.228	0.527		170.228	0.474		170.232	0.397		170.211	0.431
	170.428	0.558		170.428	0.442		170.412	0.482		170.428	0.694		170.412	0.644		170.428	0.497		170.412	0.658		170.412	0.644		170.428	0.442			170.437	0.236		170.432	0.471		170.436	0.434		170.431	0.523		170.431	0.469		170.436	0.394		170.414	0.43
	170.631	0.555		170.631	0.44		170.615	0.477		170.631	0.689		170.615	0.641		170.631	0.491		170.615	0.654		170.615	0.641		170.631	0.44			170.64	0.236		170.635	0.467		170.639	0.431		170.634	0.52		170.634	0.466		170.639	0.39		170.617	0.429
	170.834	0.551		170.834	0.437		170.818	0.472		170.834	0.683		170.818	0.639		170.834	0.485		170.818	0.65		170.818	0.639		170.834	0.44			170.843	0.236		170.839	0.463		170.842	0.428		170.838	0.518		170.837	0.464		170.842	0.387		170.82	0.428
	171.037	0.547		171.037	0.434		171.021	0.467		171.037	0.678		171.021	0.636		171.037	0.479		171.021	0.646		171.021	0.636		171.037	0.438			171.046	0.237		171.042	0.458		171.045	0.426		171.041	0.515		171.04	0.461		171.045	0.384		171.024	0.427
	171.24	0.542		171.24	0.431		171.224	0.463		171.24	0.674		171.224	0.635		171.24	0.475		171.224	0.642		171.224	0.635		171.24	0.438			171.25	0.237		171.245	0.454		171.248	0.424		171.244	0.512		171.243	0.46		171.248	0.382		171.227	0.427
	171.443	0.536		171.443	0.429		171.427	0.458		171.443	0.669		171.427	0.632		171.443	0.47		171.427	0.637		171.427	0.632		171.443	0.437			171.453	0.238		171.448	0.449		171.451	0.422		171.447	0.509		171.446	0.458		171.451	0.379		171.43	0.426
	171.646	0.528		171.646	0.427		171.631	0.454		171.646	0.663		171.631	0.63		171.646	0.465		171.63	0.632		171.631	0.63		171.646	0.437			171.656	0.239		171.651	0.445		171.655	0.421		171.65	0.506		171.649	0.456		171.654	0.376		171.633	0.425
	171.849	0.515		171.849	0.424		171.834	0.446		171.849	0.659		171.834	0.627		171.849	0.461		171.834	0.627		171.834	0.627		171.849	0.437			171.859	0.24		171.854	0.44		171.858	0.419		171.853	0.503		171.852	0.454		171.857	0.374		171.836	0.424
	172.052	0.507		172.052	0.422		172.037	0.441		172.052	0.654		172.037	0.624		172.052	0.456		172.037	0.623		172.037	0.624		172.052	0.437			172.062	0.241		172.057	0.436		172.061	0.419		172.056	0.5		172.056	0.452		172.06	0.372		172.039	0.423
	172.255	0.497		172.255	0.42		172.24	0.436		172.255	0.65		172.24	0.62		172.255	0.451		172.24	0.618		172.24	0.62		172.255	0.437			172.265	0.243		172.26	0.432		172.264	0.418		172.259	0.497		172.259	0.451		172.263	0.37		172.242	0.422
	172.458	0.489		172.458	0.417		172.443	0.431		172.458	0.645		172.443	0.611		172.458	0.447		172.443	0.614		172.443	0.611		172.459	0.438			172.468	0.244		172.463	0.428		172.467	0.417		172.462	0.494		172.462	0.449		172.467	0.368		172.445	0.421
	172.661	0.48		172.661	0.414		172.646	0.427		172.661	0.639		172.646	0.604		172.662	0.442		172.646	0.609		172.646	0.604		172.662	0.439			172.671	0.245		172.666	0.424		172.67	0.416		172.665	0.492		172.665	0.446		172.67	0.367		172.648	0.42
	172.864	0.472		172.865	0.412		172.849	0.423		172.865	0.633		172.849	0.596		172.865	0.437		172.849	0.605		172.849	0.596		172.865	0.44			172.874	0.247		172.869	0.421		172.873	0.415		172.868	0.49		172.868	0.444		172.873	0.365		172.851	0.419
	173.068	0.464		173.068	0.409		173.052	0.419		173.068	0.626		173.052	0.588		173.068	0.432		173.052	0.6		173.052	0.588		173.068	0.442			173.077	0.248		173.072	0.418		173.076	0.413		173.071	0.488		173.071	0.442		173.076	0.364		173.054	0.419
	173.271	0.456		173.271	0.406		173.255	0.416		173.271	0.618		173.255	0.579		173.271	0.428		173.255	0.596		173.255	0.579		173.271	0.443			173.28	0.249		173.275	0.415		173.279	0.412		173.274	0.485		173.274	0.439		173.279	0.362		173.273	0.418
	173.474	0.449		173.474	0.404		173.458	0.412		173.474	0.609		173.458	0.57		173.474	0.424		173.458	0.592		173.458	0.57		173.474	0.446			173.483	0.25		173.479	0.412		173.482	0.411		173.478	0.483		173.477	0.437		173.482	0.361		173.476	0.418
	173.677	0.443		173.677	0.402		173.661	0.409		173.677	0.6		173.661	0.562		173.677	0.42		173.661	0.587		173.661	0.562		173.677	0.448			173.686	0.252		173.682	0.409		173.685	0.41		173.681	0.48		173.68	0.434		173.685	0.36		173.679	0.418
	173.88	0.437		173.88	0.4		173.864	0.405		173.88	0.591		173.864	0.554		173.88	0.416		173.864	0.582		173.864	0.554		173.88	0.451			173.89	0.253		173.885	0.406		173.888	0.409		173.884	0.477		173.883	0.432		173.888	0.359		173.882	0.417
	174.083	0.433		174.083	0.398		174.067	0.401		174.083	0.583		174.067	0.546		174.083	0.413		174.067	0.577		174.067	0.546		174.083	0.454			174.093	0.254		174.088	0.404		174.091	0.408		174.102	0.475		174.086	0.43		174.092	0.358		174.085	0.416
	174.286	0.428		174.286	0.395		174.27	0.398		174.286	0.575		174.27	0.538		174.286	0.41		174.27	0.572		174.27	0.538		174.286	0.457			174.296	0.256		174.291	0.402		174.295	0.407		174.306	0.472		174.289	0.428		174.295	0.358		174.288	0.416
	174.489	0.423		174.489	0.393		174.474	0.395		174.489	0.567		174.474	0.531		174.489	0.407		174.473	0.565		174.474	0.531		174.489	0.46			174.499	0.257		174.494	0.4		174.498	0.406		174.509	0.469		174.492	0.425		174.498	0.357		174.491	0.415
	174.692	0.418		174.692	0.391		174.677	0.391		174.692	0.56		174.677	0.524		174.692	0.405		174.677	0.558		174.677	0.524		174.692	0.464			174.702	0.259		174.697	0.398		174.701	0.405		174.712	0.466		174.695	0.423		174.701	0.357		174.694	0.414
	174.895	0.414		174.895	0.388		174.88	0.388		174.895	0.554		174.88	0.516		174.895	0.402		174.88	0.551		174.88	0.516		174.895	0.468			174.905	0.26		174.9	0.396		174.904	0.404		174.915	0.464		174.899	0.421		174.904	0.357		174.898	0.413
	175.098	0.41		175.098	0.386		175.083	0.385		175.098	0.549		175.083	0.51		175.098	0.399		175.083	0.543		175.083	0.51		175.098	0.472			175.108	0.261		175.103	0.394		175.107	0.402		175.118	0.461		175.102	0.418		175.107	0.358		175.101	0.412
	175.301	0.406		175.301	0.384		175.286	0.381		175.301	0.543		175.286	0.503		175.302	0.397		175.286	0.536		175.286	0.503		175.302	0.476			175.311	0.262		175.306	0.392		175.31	0.401		175.321	0.458		175.305	0.416		175.31	0.358		175.304	0.411
	175.504	0.401		175.505	0.382		175.489	0.378		175.505	0.538		175.489	0.497		175.505	0.394		175.489	0.528		175.489	0.497		175.505	0.481			175.514	0.262		175.509	0.389		175.513	0.399		175.524	0.456		175.508	0.413		175.513	0.358		175.507	0.41
	175.707	0.398		175.708	0.38		175.692	0.375		175.708	0.533		175.692	0.491		175.708	0.391		175.692	0.521		175.692	0.491		175.708	0.485			175.717	0.263		175.712	0.387		175.716	0.397		175.727	0.453		175.711	0.411		175.716	0.358		175.71	0.41
	175.911	0.394		175.911	0.378		175.895	0.373		175.911	0.528		175.895	0.484		175.911	0.388		175.895	0.513		175.895	0.484		175.911	0.491			175.92	0.264		175.915	0.385		175.919	0.394		175.93	0.449		175.914	0.409		175.919	0.358		175.913	0.41
	176.114	0.391		176.114	0.376		176.098	0.37		176.114	0.524		176.098	0.478		176.114	0.385		176.098	0.507		176.098	0.478		176.114	0.495			176.123	0.264		176.118	0.382		176.122	0.393		176.133	0.446		176.117	0.406		176.123	0.359		176.116	0.41
	176.317	0.387		176.317	0.374		176.301	0.368		176.317	0.519		176.301	0.472		176.317	0.382		176.301	0.501		176.301	0.472		176.317	0.5			176.326	0.265		176.322	0.38		176.325	0.391		176.336	0.443		176.32	0.403		176.326	0.359		176.319	0.41
	176.52	0.384		176.52	0.373		176.504	0.366		176.52	0.515		176.504	0.466		176.52	0.38		176.504	0.495		176.504	0.466		176.52	0.503			176.529	0.265		176.525	0.377		176.528	0.389		176.539	0.442		176.523	0.401		176.529	0.36		176.522	0.41
	176.723	0.382		176.723	0.371		176.707	0.364		176.723	0.51		176.707	0.46		176.723	0.377		176.707	0.49		176.707	0.46		176.723	0.506			176.733	0.265		176.728	0.375		176.731	0.388		176.742	0.44		176.726	0.399		176.732	0.361		176.725	0.411
	176.926	0.379		176.926	0.37		176.91	0.363		176.926	0.506		176.91	0.455		176.926	0.374		176.91	0.484		176.91	0.455		176.926	0.509			176.936	0.265		176.931	0.372		176.935	0.387		176.946	0.439		176.929	0.397		176.935	0.362		176.928	0.411
	177.129	0.377		177.129	0.369		177.114	0.361		177.129	0.502		177.114	0.451		177.129	0.372		177.113	0.479		177.114	0.451		177.145	0.51			177.139	0.265		177.134	0.37		177.138	0.385		177.149	0.438		177.132	0.395		177.138	0.363		177.131	0.412
	177.332	0.374		177.332	0.368		177.317	0.359		177.332	0.498		177.317	0.446		177.332	0.37		177.317	0.475		177.317	0.446		177.348	0.512			177.342	0.265		177.337	0.367		177.341	0.384		177.352	0.437		177.335	0.395		177.341	0.364		177.334	0.413
	177.535	0.371		177.535	0.367		177.52	0.358		177.535	0.494		177.52	0.442		177.535	0.367		177.52	0.47		177.52	0.442		177.551	0.512			177.545	0.264		177.54	0.365		177.544	0.383		177.555	0.437		177.539	0.395		177.544	0.365		177.538	0.414
	177.738	0.369		177.738	0.366		177.723	0.356		177.738	0.491		177.723	0.438		177.738	0.365		177.723	0.465		177.723	0.438		177.754	0.511			177.748	0.264		177.743	0.362		177.747	0.382		177.758	0.437		177.742	0.395		177.747	0.367		177.741	0.415
	177.941	0.366		177.941	0.365		177.926	0.354		177.941	0.487		177.926	0.434		177.942	0.362		177.926	0.46		177.926	0.434		177.957	0.51			177.951	0.263		177.946	0.36		177.95	0.38		177.961	0.437		177.945	0.395		177.95	0.368		177.944	0.416
	178.144	0.363		178.145	0.365		178.129	0.351		178.145	0.482		178.129	0.431		178.145	0.359		178.129	0.456		178.129	0.431		178.16	0.509			178.154	0.263		178.149	0.358		178.153	0.379		178.164	0.437		178.148	0.395		178.153	0.369		178.147	0.418
	178.347	0.359		178.348	0.364		178.332	0.347		178.348	0.479		178.332	0.427		178.348	0.356		178.332	0.452		178.332	0.427		178.363	0.507			178.357	0.263		178.352	0.355		178.356	0.378		178.368	0.436		178.351	0.395		178.356	0.37		178.35	0.419
	178.551	0.356		178.551	0.363		178.551	0.345		178.551	0.476		178.535	0.424		178.551	0.354		178.535	0.449		178.535	0.424		178.566	0.504			178.56	0.262		178.555	0.353		178.559	0.377		178.571	0.436		178.554	0.395		178.559	0.371		178.553	0.421
	178.754	0.353		178.754	0.362		178.769	0.343		178.754	0.472		178.738	0.421		178.754	0.351		178.738	0.446		178.738	0.421		178.769	0.5			178.763	0.262		178.758	0.351		178.762	0.377		178.774	0.434		178.757	0.395		178.763	0.372		178.756	0.423
	178.957	0.35		178.957	0.362		178.973	0.341		178.957	0.468		178.941	0.415		178.957	0.349		178.941	0.443		178.941	0.415		178.973	0.496			178.966	0.261		178.962	0.349		178.965	0.376		178.977	0.433		178.96	0.394		178.966	0.373		178.959	0.425
	179.16	0.347		179.16	0.361		179.176	0.339		179.16	0.464		179.144	0.412		179.16	0.347		179.144	0.439		179.144	0.412		179.176	0.492			179.169	0.261		179.165	0.347		179.168	0.377		179.18	0.431		179.163	0.393		179.169	0.374		179.162	0.427
	179.363	0.345		179.363	0.361		179.379	0.338		179.363	0.46		179.347	0.409		179.363	0.345		179.347	0.436		179.347	0.409		179.379	0.487			179.373	0.261		179.368	0.346		179.371	0.377		179.383	0.429		179.366	0.392		179.372	0.375		179.365	0.428
	179.566	0.342		179.566	0.361		179.582	0.336		179.566	0.456		179.55	0.406		179.566	0.343		179.55	0.433		179.55	0.406		179.582	0.481			179.576	0.26		179.571	0.344		179.575	0.377		179.586	0.427		179.569	0.392		179.575	0.376		179.568	0.43
	179.769	0.339		179.769	0.361		179.785	0.334		179.769	0.452		179.754	0.403		179.769	0.341		179.753	0.429		179.754	0.403		179.785	0.476			179.779	0.26		179.774	0.342		179.778	0.378		179.789	0.426		179.772	0.391		179.778	0.377		179.771	0.431
	179.972	0.337		179.972	0.361		179.988	0.332		179.972	0.449		179.972	0.401		179.972	0.34		179.957	0.426		179.972	0.401		179.988	0.47			179.982	0.26		179.977	0.34		179.981	0.379		179.992	0.425		179.975	0.391		179.981	0.378		179.974	0.431
	180.175	0.334		180.175	0.362		180.191	0.331		180.175	0.445		180.175	0.398		180.175	0.339		180.16	0.422		180.175	0.398		180.191	0.465			180.185	0.26		180.18	0.338		180.184	0.38		180.195	0.425		180.179	0.391		180.184	0.379		180.178	0.432
	180.378	0.332		180.378	0.362		180.394	0.329		180.378	0.441		180.378	0.397		180.378	0.338		180.363	0.419		180.378	0.397		180.394	0.46			180.388	0.26		180.383	0.336		180.387	0.381		180.398	0.425		180.382	0.391		180.388	0.379		180.381	0.432
	180.581	0.329		180.581	0.363		180.597	0.328		180.581	0.437		180.581	0.395		180.581	0.337		180.566	0.415		180.581	0.395		180.597	0.455			180.591	0.261		180.586	0.335		180.59	0.382		180.601	0.425		180.585	0.392		180.591	0.38		180.584	0.432
	180.784	0.328		180.785	0.364		180.8	0.326		180.785	0.433		180.785	0.393		180.785	0.336		180.769	0.411		180.785	0.393		180.8	0.45			180.794	0.261		180.789	0.333		180.793	0.383		180.804	0.425		180.788	0.392		180.794	0.38		180.787	0.431
	180.987	0.325		180.988	0.365		181.003	0.325		180.988	0.429		180.988	0.391		180.988	0.335		180.972	0.407		180.988	0.391		181.003	0.445			180.997	0.262		180.992	0.331		180.996	0.384		181.008	0.425		180.991	0.393		180.997	0.381		180.99	0.431
	181.191	0.323		181.191	0.367		181.206	0.325		181.191	0.425		181.191	0.389		181.191	0.334		181.175	0.402		181.191	0.389		181.206	0.441			181.2	0.262		181.195	0.329		181.199	0.384		181.211	0.426		181.194	0.393		181.2	0.382		181.193	0.431
	181.394	0.321		181.394	0.368		181.409	0.325		181.394	0.42		181.394	0.387		181.394	0.334		181.378	0.398		181.394	0.387		181.409	0.437			181.403	0.263		181.398	0.328		181.402	0.385		181.414	0.427		181.397	0.394		181.403	0.382		181.396	0.431
	181.597	0.319		181.597	0.37		181.612	0.324		181.597	0.416		181.597	0.385		181.597	0.333		181.581	0.393		181.597	0.385		181.613	0.433			181.606	0.264		181.601	0.326		181.605	0.385		181.617	0.427		181.6	0.394		181.606	0.382		181.599	0.431
	181.8	0.316		181.8	0.371		181.816	0.324		181.8	0.411		181.8	0.383		181.8	0.333		181.784	0.389		181.8	0.383		181.816	0.43			181.809	0.265		181.805	0.325		181.808	0.385		181.82	0.428		181.803	0.393		181.809	0.383		181.802	0.432
	182.003	0.314		182.003	0.373		182.019	0.325		182.003	0.406		182.003	0.381		182.003	0.333		181.987	0.385		182.003	0.381		182.019	0.426			182.012	0.267		182.008	0.323		182.011	0.386		182.023	0.428		182.006	0.393		182.012	0.383		182.005	0.432
	182.206	0.311		182.206	0.375		182.222	0.325		182.206	0.401		182.206	0.379		182.206	0.332		182.19	0.38		182.206	0.379		182.222	0.423			182.216	0.269		182.211	0.321		182.215	0.386		182.226	0.428		182.209	0.392		182.216	0.383		182.208	0.433
	182.409	0.309		182.409	0.377		182.425	0.325		182.409	0.396		182.409	0.376		182.409	0.332		182.393	0.377		182.409	0.376		182.425	0.419			182.419	0.271		182.414	0.319		182.418	0.386		182.429	0.429		182.412	0.391		182.419	0.383		182.411	0.433
	182.612	0.307		182.612	0.38		182.628	0.326		182.612	0.391		182.612	0.374		182.612	0.332		182.597	0.374		182.612	0.374		182.628	0.416			182.622	0.273		182.617	0.317		182.621	0.386		182.632	0.429		182.615	0.391		182.622	0.383		182.614	0.433
	182.815	0.305		182.815	0.382		182.831	0.327		182.815	0.385		182.815	0.371		182.815	0.332		182.8	0.37		182.815	0.371		182.831	0.414			182.825	0.275		182.82	0.316		182.824	0.386		182.835	0.43		182.819	0.39		182.825	0.383		182.818	0.433
	183.018	0.302		183.018	0.385		183.034	0.328		183.018	0.38		183.018	0.369		183.018	0.332		183.003	0.367		183.018	0.369		183.034	0.409			183.028	0.277		183.023	0.314		183.027	0.386		183.038	0.43		183.022	0.389		183.028	0.383		183.021	0.433
	183.221	0.3		183.221	0.388		183.237	0.329		183.221	0.374		183.221	0.367		183.222	0.333		183.206	0.363		183.221	0.367		183.237	0.407			183.231	0.28		183.226	0.313		183.23	0.385		183.241	0.43		183.225	0.389		183.231	0.383		183.224	0.434
	183.424	0.298		183.425	0.391		183.44	0.33		183.424	0.369		183.425	0.365		183.425	0.334		183.409	0.36		183.425	0.365		183.44	0.404			183.434	0.282		183.429	0.311		183.433	0.385		183.444	0.43		183.428	0.388		183.434	0.383		183.427	0.434
	183.627	0.295		183.628	0.394		183.643	0.331		183.628	0.364		183.628	0.364		183.628	0.335		183.612	0.357		183.628	0.364		183.643	0.402			183.637	0.284		183.632	0.309		183.636	0.385		183.648	0.43		183.631	0.387		183.637	0.384		183.63	0.435
	183.831	0.292		183.831	0.399		183.846	0.333		183.831	0.36		183.831	0.362		183.831	0.336		183.815	0.353		183.831	0.362		183.846	0.4			183.84	0.287		183.836	0.308		183.839	0.385		183.851	0.43		183.834	0.387		183.841	0.384		183.833	0.436
	184.034	0.29		184.034	0.402		184.049	0.334		184.034	0.355		184.034	0.361		184.034	0.337		184.018	0.35		184.034	0.361		184.049	0.397			184.043	0.289		184.039	0.307		184.042	0.385		184.054	0.43		184.037	0.386		184.044	0.385		184.036	0.437
	184.237	0.287		184.237	0.405		184.252	0.336		184.237	0.352		184.237	0.359		184.237	0.338		184.221	0.346		184.237	0.359		184.253	0.395			184.246	0.291		184.242	0.306		184.245	0.384		184.257	0.431		184.24	0.386		184.247	0.385		184.239	0.438
	184.44	0.286		184.44	0.408		184.456	0.338		184.44	0.347		184.44	0.358		184.456	0.34		184.424	0.343		184.44	0.358		184.456	0.394			184.449	0.293		184.445	0.305		184.448	0.384		184.46	0.431		184.443	0.386		184.45	0.385		184.442	0.439
	184.643	0.283		184.643	0.41		184.659	0.34		184.643	0.342		184.643	0.356		184.659	0.342		184.627	0.339		184.643	0.356		184.659	0.392			184.652	0.295		184.649	0.305		184.651	0.383		184.663	0.432		184.646	0.386		184.653	0.386		184.645	0.439
	184.846	0.281		184.846	0.413		184.862	0.342		184.846	0.339		184.846	0.355		184.862	0.344		184.83	0.336		184.846	0.355		184.862	0.391			184.856	0.297		184.852	0.304		184.855	0.383		184.866	0.433		184.849	0.387		184.856	0.387		184.848	0.44
	185.049	0.28		185.049	0.415		185.065	0.345		185.049	0.336		185.049	0.354		185.065	0.346		185.033	0.334		185.049	0.354		185.065	0.389			185.059	0.299		185.055	0.304		185.058	0.382		185.069	0.433		185.052	0.387		185.059	0.388		185.051	0.441
	185.252	0.278		185.252	0.416		185.268	0.347		185.252	0.333		185.252	0.354		185.268	0.347		185.237	0.331		185.252	0.354		185.268	0.388			185.262	0.3		185.258	0.303		185.261	0.382		185.272	0.434		185.255	0.387		185.262	0.389		185.254	0.442
	185.455	0.277		185.455	0.417		185.471	0.35		185.455	0.331		185.455	0.353		185.471	0.35		185.44	0.329		185.455	0.353		185.471	0.388			185.465	0.301		185.461	0.302		185.464	0.382		185.475	0.434		185.459	0.388		185.465	0.391		185.458	0.442
	185.658	0.276		185.658	0.418		185.674	0.353		185.658	0.329		185.658	0.353		185.674	0.352		185.643	0.325		185.658	0.353		185.674	0.388			185.668	0.301		185.664	0.302		185.667	0.381		185.678	0.435		185.662	0.388		185.668	0.392		185.661	0.443
	185.861	0.275		185.861	0.418		185.877	0.356		185.861	0.327		185.861	0.353		185.877	0.355		185.846	0.323		185.861	0.353		185.877	0.388			185.871	0.302		185.867	0.302		185.87	0.381		185.881	0.436		185.865	0.388		185.871	0.394		185.864	0.443
	186.064	0.275		186.065	0.418		186.08	0.359		186.064	0.325		186.065	0.354		186.08	0.357		186.049	0.321		186.065	0.354		186.08	0.388			186.074	0.302		186.07	0.301		186.073	0.38		186.084	0.436		186.068	0.389		186.074	0.395		186.067	0.443
	186.267	0.274		186.268	0.418		186.283	0.362		186.268	0.324		186.268	0.354		186.283	0.361		186.252	0.319		186.268	0.354		186.283	0.389			186.277	0.302		186.273	0.301		186.276	0.38		186.288	0.436		186.271	0.389		186.277	0.397		186.27	0.443
	186.471	0.274		186.471	0.417		186.486	0.365		186.471	0.322		186.471	0.355		186.486	0.364		186.455	0.316		186.471	0.355		186.486	0.391			186.48	0.301		186.476	0.301		186.479	0.379		186.491	0.437		186.474	0.389		186.481	0.4		186.473	0.443
	186.674	0.273		186.674	0.416		186.689	0.368		186.674	0.32		186.674	0.355		186.689	0.367		186.658	0.314		186.674	0.355		186.689	0.392			186.683	0.3		186.679	0.301		186.682	0.378		186.694	0.437		186.677	0.389		186.684	0.402		186.676	0.443
	186.877	0.273		186.877	0.414		186.892	0.371		186.877	0.319		186.877	0.356		186.892	0.371		186.861	0.313		186.877	0.356		186.893	0.395			186.886	0.299		186.882	0.301		186.885	0.377		186.897	0.437		186.88	0.389		186.887	0.404		186.879	0.443
	187.08	0.273		187.08	0.411		187.096	0.375		187.08	0.317		187.08	0.356		187.096	0.374		187.064	0.311		187.08	0.356		187.096	0.398			187.089	0.298		187.086	0.301		187.088	0.376		187.1	0.438		187.083	0.389		187.09	0.407		187.082	0.443
	187.283	0.272		187.283	0.408		187.299	0.378		187.283	0.316		187.283	0.357		187.299	0.378		187.267	0.31		187.283	0.357		187.299	0.401			187.292	0.297		187.289	0.302		187.291	0.375		187.303	0.439		187.287	0.389		187.293	0.409		187.285	0.443
	187.486	0.272		187.486	0.404		187.502	0.381		187.486	0.314		187.486	0.358		187.502	0.382		187.47	0.308		187.486	0.358		187.502	0.406			187.496	0.296		187.492	0.302		187.495	0.373		187.506	0.439		187.49	0.388		187.496	0.412		187.488	0.443
	187.689	0.272		187.689	0.4		187.705	0.384		187.689	0.312		187.689	0.359		187.705	0.385		187.673	0.307		187.689	0.359		187.705	0.41			187.699	0.295		187.695	0.302		187.698	0.372		187.709	0.439		187.693	0.388		187.699	0.414		187.691	0.444
	187.892	0.272		187.892	0.395		187.908	0.386		187.892	0.311		187.892	0.36		187.908	0.389		187.877	0.306		187.892	0.36		187.908	0.415			187.902	0.295		187.898	0.303		187.901	0.37		187.912	0.439		187.896	0.387		187.902	0.416		187.894	0.445
	188.095	0.272		188.095	0.39		188.111	0.388		188.095	0.309		188.095	0.361		188.111	0.392		188.08	0.305		188.095	0.361		188.111	0.421			188.105	0.295		188.101	0.303		188.104	0.369		188.115	0.44		188.099	0.386		188.105	0.419		188.098	0.446
	188.298	0.272		188.298	0.385		188.314	0.389		188.298	0.307		188.298	0.363		188.314	0.396		188.283	0.305		188.298	0.363		188.314	0.427			188.308	0.296		188.304	0.304		188.307	0.367		188.318	0.44		188.302	0.385		188.308	0.421		188.301	0.447
	188.501	0.272		188.501	0.38		188.517	0.391		188.501	0.306		188.501	0.365		188.517	0.399		188.486	0.304		188.501	0.365		188.517	0.433			188.511	0.299		188.507	0.304		188.51	0.365		188.521	0.44		188.505	0.385		188.511	0.423		188.504	0.448
	188.704	0.272		188.705	0.374		188.72	0.392		188.704	0.304		188.705	0.367		188.72	0.402		188.689	0.304		188.705	0.367		188.72	0.439			188.714	0.302		188.71	0.305		188.713	0.364		188.724	0.44		188.708	0.384		188.714	0.425		188.707	0.448
	188.907	0.272		188.908	0.369		188.923	0.392		188.908	0.303		188.908	0.369		188.923	0.405		188.892	0.303		188.908	0.369		188.923	0.445			188.917	0.309		188.913	0.305		188.916	0.362		188.927	0.44		188.911	0.384		188.917	0.428		188.91	0.449
	189.11	0.272		189.111	0.364		189.126	0.392		189.111	0.302		189.111	0.371		189.126	0.409		189.095	0.303		189.111	0.371		189.126	0.452			189.12	0.315		189.116	0.306		189.119	0.36		189.131	0.44		189.114	0.384		189.121	0.43		189.113	0.449
	189.314	0.273		189.314	0.359		189.329	0.391		189.314	0.302		189.314	0.374		189.329	0.411		189.298	0.302		189.314	0.374		189.329	0.458			189.323	0.322		189.319	0.306		189.322	0.359		189.334	0.44		189.318	0.384		189.324	0.432		189.316	0.45
	189.517	0.273		189.517	0.353		189.532	0.389		189.517	0.301		189.517	0.376		189.532	0.413		189.501	0.302		189.517	0.376		189.532	0.467			189.526	0.33		189.522	0.307		189.525	0.357		189.537	0.441		189.521	0.385		189.527	0.434		189.519	0.45
	189.72	0.274		189.72	0.348		189.736	0.388		189.72	0.301		189.72	0.379		189.736	0.414		189.704	0.302		189.72	0.379		189.736	0.473			189.729	0.339		189.725	0.307		189.728	0.356		189.74	0.441		189.724	0.386		189.73	0.436		189.722	0.45
	189.923	0.275		189.923	0.343		189.939	0.386		189.923	0.301		189.923	0.381		189.939	0.414		189.907	0.301		189.923	0.381		189.939	0.478			189.932	0.348		189.929	0.307		189.931	0.355		189.943	0.441		189.927	0.388		189.933	0.437		189.925	0.449
	190.126	0.275		190.126	0.339		190.142	0.383		190.126	0.301		190.126	0.384		190.142	0.414		190.11	0.301		190.126	0.384		190.142	0.482			190.135	0.358		190.132	0.308		190.135	0.353		190.146	0.442		190.13	0.39		190.136	0.439		190.128	0.448
	190.329	0.277		190.329	0.332		190.345	0.38		190.329	0.301		190.329	0.387		190.345	0.414		190.313	0.301		190.329	0.387		190.345	0.487			190.339	0.368		190.335	0.308		190.338	0.352		190.349	0.442		190.333	0.392		190.339	0.44		190.331	0.448
	190.532	0.278		190.532	0.328		190.548	0.377		190.532	0.301		190.532	0.39		190.548	0.413		190.516	0.301		190.532	0.39		190.548	0.49			190.542	0.379		190.538	0.308		190.541	0.35		190.552	0.442		190.536	0.395		190.542	0.44		190.534	0.446
	190.735	0.279		190.735	0.324		190.751	0.373		190.735	0.302		190.735	0.393		190.751	0.412		190.72	0.301		190.735	0.393		190.751	0.493			190.745	0.389		190.741	0.309		190.744	0.348		190.755	0.442		190.739	0.397		190.745	0.441		190.738	0.445
	190.938	0.28		190.938	0.32		190.954	0.369		190.938	0.302		190.938	0.397		190.954	0.41		190.923	0.301		190.938	0.397		190.954	0.494			190.948	0.399		190.944	0.309		190.947	0.347		190.958	0.443		190.942	0.399		190.948	0.441		190.941	0.444
	191.141	0.281		191.141	0.317		191.157	0.364		191.141	0.303		191.141	0.401		191.157	0.407		191.126	0.302		191.141	0.401		191.157	0.495			191.151	0.409		191.147	0.31		191.15	0.345		191.161	0.443		191.145	0.401		191.151	0.441		191.144	0.442
	191.344	0.283		191.344	0.314		191.36	0.359		191.344	0.304		191.345	0.405		191.36	0.405		191.329	0.302		191.345	0.405		191.36	0.495			191.354	0.418		191.35	0.31		191.353	0.343		191.364	0.443		191.348	0.404		191.354	0.44		191.347	0.44
	191.547	0.284		191.548	0.312		191.563	0.355		191.548	0.305		191.548	0.409		191.563	0.401		191.532	0.303		191.548	0.409		191.563	0.494			191.557	0.426		191.554	0.31		191.556	0.341		191.568	0.442		191.551	0.406		191.557	0.44		191.55	0.438
	191.75	0.286		191.751	0.309		191.766	0.35		191.751	0.306		191.751	0.412		191.766	0.398		191.735	0.304		191.751	0.412		191.766	0.493			191.76	0.434		191.757	0.31		191.759	0.339		191.771	0.442		191.754	0.409		191.761	0.439		191.753	0.436
	191.954	0.288		191.954	0.307		191.969	0.344		191.954	0.308		191.954	0.416		191.969	0.394		191.938	0.305		191.954	0.416		191.969	0.49			191.963	0.44		191.96	0.31		191.962	0.337		191.974	0.442		191.958	0.411		191.964	0.438		191.956	0.434
	192.157	0.29		192.157	0.305		192.172	0.339		192.157	0.309		192.157	0.419		192.172	0.389		192.141	0.307		192.157	0.419		192.173	0.487			192.166	0.446		192.163	0.31		192.165	0.335		192.177	0.441		192.161	0.413		192.167	0.437		192.159	0.432
	192.36	0.292		192.36	0.303		192.376	0.334		192.36	0.311		192.36	0.422		192.376	0.385		192.344	0.308		192.36	0.422		192.376	0.482			192.369	0.451		192.366	0.31		192.368	0.333		192.38	0.44		192.364	0.415		192.37	0.436		192.362	0.431
	192.563	0.295		192.563	0.301		192.579	0.328		192.563	0.313		192.563	0.425		192.579	0.379		192.547	0.309		192.563	0.425		192.579	0.477			192.572	0.454		192.569	0.311		192.571	0.33		192.583	0.439		192.567	0.418		192.573	0.435		192.565	0.43
	192.766	0.298		192.766	0.3		192.782	0.323		192.766	0.316		192.766	0.428		192.782	0.374		192.75	0.31		192.766	0.428		192.782	0.472			192.775	0.456		192.772	0.311		192.775	0.328		192.786	0.438		192.77	0.419		192.776	0.434		192.768	0.43
	192.969	0.301		192.969	0.298		192.985	0.317		192.969	0.318		192.969	0.431		192.985	0.368		192.969	0.312		192.969	0.431		192.985	0.466			192.979	0.456		192.975	0.311		192.978	0.325		192.989	0.437		192.973	0.421		192.979	0.434		192.971	0.431
	193.172	0.304		193.172	0.297		193.188	0.312		193.172	0.321		193.172	0.433		193.188	0.363		193.172	0.314		193.172	0.433		193.188	0.459			193.182	0.455		193.178	0.31		193.181	0.322		193.192	0.435		193.176	0.422		193.182	0.434		193.174	0.432
	193.375	0.307		193.375	0.295		193.391	0.307		193.375	0.324		193.375	0.434		193.391	0.357		193.375	0.316		193.375	0.434		193.391	0.452			193.385	0.453		193.382	0.31		193.384	0.319		193.395	0.433		193.379	0.423		193.385	0.435		193.377	0.435
	193.578	0.31		193.594	0.294		193.594	0.301		193.578	0.328		193.578	0.435		193.594	0.351		193.578	0.317		193.578	0.435		193.594	0.445			193.588	0.449		193.585	0.31		193.587	0.316		193.598	0.431		193.582	0.424		193.588	0.436		193.581	0.438
	193.781	0.313		193.797	0.293		193.797	0.296		193.781	0.331		193.781	0.436		193.797	0.345		193.781	0.32		193.781	0.436		193.797	0.437			193.791	0.445		193.788	0.31		193.79	0.313		193.801	0.428		193.785	0.425		193.791	0.439		193.784	0.443
	193.984	0.317		194	0.293		194	0.291		193.984	0.335		193.984	0.436		194	0.338		193.984	0.323		193.984	0.436		194	0.429			193.994	0.438		193.991	0.31		193.993	0.31		194.004	0.425		193.988	0.425		193.994	0.442		193.987	0.448
	194.187	0.32		194.203	0.293		194.203	0.287		194.188	0.339		194.188	0.436		194.203	0.332		194.187	0.326		194.188	0.436		194.203	0.421			194.197	0.431		194.194	0.309		194.196	0.307		194.208	0.423		194.191	0.426		194.197	0.446		194.19	0.454
	194.39	0.324		194.406	0.293		194.406	0.282		194.391	0.343		194.391	0.434		194.406	0.326		194.391	0.329		194.391	0.434		194.406	0.414			194.4	0.422		194.397	0.309		194.399	0.304		194.411	0.42		194.394	0.426		194.401	0.45		194.393	0.461
	194.594	0.327		194.609	0.294		194.609	0.278		194.594	0.347		194.594	0.433		194.609	0.32		194.594	0.332		194.594	0.433		194.609	0.406			194.603	0.412		194.6	0.308		194.602	0.301		194.614	0.418		194.598	0.426		194.604	0.456		194.596	0.469
	194.797	0.331		194.812	0.295		194.812	0.274		194.797	0.352		194.797	0.431		194.812	0.314		194.797	0.335		194.797	0.431		194.813	0.398			194.806	0.402		194.804	0.308		194.805	0.299		194.817	0.415		194.801	0.426		194.807	0.462		194.799	0.477
	195	0.334		195.015	0.297		195.016	0.27		195	0.356		195	0.428		195.016	0.309		195	0.339		195	0.428		195.016	0.391			195.009	0.391		195.007	0.307		195.008	0.298		195.02	0.413		195.004	0.425		195.01	0.469		195.002	0.486
	195.203	0.337		195.219	0.3		195.219	0.267		195.203	0.361		195.203	0.425		195.219	0.303		195.203	0.343		195.203	0.425		195.219	0.384			195.212	0.379		195.21	0.307		195.211	0.296		195.223	0.411		195.207	0.425		195.213	0.477		195.205	0.495
	195.406	0.34		195.422	0.303		195.422	0.264		195.406	0.366		195.406	0.422		195.422	0.298		195.406	0.346		195.406	0.422		195.422	0.377			195.416	0.361		195.413	0.306		195.415	0.296		195.426	0.41		195.41	0.425		195.416	0.485		195.408	0.504
	195.609	0.342		195.625	0.307		195.625	0.261		195.609	0.37		195.609	0.418		195.625	0.29		195.609	0.35		195.609	0.418		195.625	0.37			195.619	0.349		195.616	0.305		195.618	0.297		195.629	0.41		195.613	0.425		195.619	0.493		195.611	0.514
	195.812	0.344		195.828	0.311		195.828	0.258		195.812	0.375		195.812	0.414		195.828	0.285		195.812	0.353		195.812	0.414		195.828	0.364			195.822	0.337		195.819	0.305		195.821	0.298		195.832	0.411		195.816	0.425		195.822	0.502		195.814	0.523
	196.015	0.345		196.031	0.319		196.031	0.256		196.015	0.379		196.015	0.409		196.031	0.281		196.015	0.356		196.015	0.409		196.031	0.358			196.025	0.325		196.022	0.304		196.024	0.301		196.035	0.413		196.019	0.426		196.025	0.511		196.017	0.532
	196.218	0.346		196.234	0.324		196.234	0.254		196.218	0.383		196.218	0.404		196.234	0.276		196.218	0.359		196.218	0.404		196.234	0.35			196.228	0.313		196.225	0.304		196.227	0.305		196.238	0.416		196.222	0.427		196.228	0.52		196.221	0.54
	196.421	0.347		196.437	0.33		196.437	0.253		196.421	0.387		196.421	0.398		196.437	0.272		196.421	0.362		196.421	0.398		196.437	0.345			196.431	0.302		196.428	0.303		196.43	0.31		196.441	0.421		196.425	0.431		196.431	0.528		196.424	0.552
	196.624	0.347		196.64	0.336		196.64	0.253		196.624	0.391		196.624	0.392		196.64	0.269		196.624	0.364		196.624	0.392		196.64	0.34			196.634	0.292		196.631	0.302		196.633	0.316		196.644	0.427		196.628	0.434		196.634	0.537		196.627	0.558
	196.827	0.347		196.843	0.342		196.843	0.252		196.828	0.394		196.828	0.386		196.843	0.266		196.827	0.366		196.828	0.386		196.843	0.336			196.837	0.283		196.834	0.302		196.836	0.323		196.848	0.434		196.831	0.438		196.837	0.545		196.83	0.564
	197.03	0.346		197.046	0.349		197.046	0.253		197.031	0.397		197.031	0.38		197.046	0.263		197.031	0.368		197.031	0.38		197.046	0.332			197.04	0.274		197.038	0.301		197.039	0.331		197.051	0.442		197.034	0.443		197.041	0.552		197.033	0.569
	197.234	0.344		197.249	0.355		197.249	0.253		197.234	0.399		197.234	0.374		197.249	0.26		197.234	0.369		197.234	0.374		197.249	0.328			197.243	0.265		197.241	0.301		197.242	0.34		197.254	0.451		197.238	0.449		197.244	0.558		197.236	0.573
	197.437	0.343		197.452	0.361		197.452	0.255		197.437	0.401		197.437	0.367		197.452	0.259		197.437	0.37		197.437	0.367		197.452	0.325			197.446	0.257		197.444	0.301		197.445	0.35		197.457	0.462		197.441	0.456		197.447	0.564		197.439	0.576
	197.64	0.34		197.655	0.367		197.655	0.257		197.64	0.402		197.64	0.358		197.656	0.258		197.64	0.37		197.64	0.358		197.656	0.322			197.649	0.25		197.647	0.301		197.648	0.36		197.66	0.473		197.644	0.464		197.65	0.572		197.642	0.577
	197.843	0.338		197.859	0.373		197.859	0.259		197.843	0.402		197.843	0.351		197.859	0.257		197.843	0.369		197.843	0.351		197.859	0.319			197.852	0.243		197.85	0.3		197.851	0.371		197.863	0.485		197.847	0.472		197.853	0.576		197.845	0.578
	198.046	0.333		198.062	0.379		198.062	0.262		198.046	0.402		198.046	0.344		198.062	0.257		198.046	0.368		198.046	0.344		198.062	0.316			198.055	0.238		198.053	0.3		198.055	0.383		198.066	0.497		198.05	0.481		198.056	0.579		198.048	0.576
	198.249	0.329		198.265	0.384		198.265	0.266		198.249	0.401		198.249	0.338		198.265	0.258		198.249	0.366		198.249	0.338		198.265	0.314			198.259	0.232		198.256	0.301		198.259	0.394		198.269	0.51		198.253	0.49		198.259	0.581		198.251	0.574
	198.452	0.326		198.468	0.389		198.468	0.271		198.452	0.399		198.452	0.332		198.468	0.26		198.452	0.364		198.452	0.332		198.468	0.312			198.462	0.228		198.459	0.301		198.462	0.406		198.472	0.523		198.456	0.499		198.463	0.582		198.454	0.571
	198.655	0.322		198.671	0.393		198.671	0.275		198.655	0.397		198.655	0.326		198.671	0.262		198.655	0.362		198.655	0.326		198.671	0.311			198.665	0.223		198.662	0.301		198.665	0.417		198.675	0.536		198.659	0.508		198.666	0.582		198.657	0.566
	198.858	0.317		198.874	0.396		198.874	0.281		198.858	0.394		198.858	0.32		198.874	0.265		198.858	0.359		198.858	0.32		198.874	0.309			198.868	0.219		198.865	0.302		198.868	0.428		198.878	0.548		198.862	0.518		198.869	0.581		198.861	0.56
	199.077	0.313		199.077	0.399		199.077	0.286		199.061	0.391		199.061	0.314		199.077	0.268		199.061	0.355		199.061	0.314		199.077	0.308			199.071	0.216		199.068	0.302		199.071	0.438		199.081	0.56		199.065	0.527		199.072	0.579		199.064	0.553
	199.28	0.308		199.28	0.401		199.28	0.293		199.264	0.387		199.264	0.308		199.28	0.272		199.264	0.351		199.264	0.308		199.28	0.307			199.274	0.213		199.271	0.303		199.274	0.448		199.284	0.571		199.268	0.536		199.275	0.575		199.267	0.545
	199.483	0.303		199.483	0.403		199.483	0.299		199.467	0.383		199.468	0.303		199.483	0.277		199.467	0.347		199.468	0.303		199.483	0.306			199.477	0.21		199.474	0.303		199.477	0.456		199.488	0.582		199.471	0.544		199.478	0.571		199.47	0.535
	199.686	0.297		199.686	0.403		199.686	0.306		199.671	0.378		199.671	0.298		199.686	0.283		199.671	0.343		199.671	0.298		199.686	0.305			199.68	0.208		199.678	0.304		199.68	0.464		199.691	0.591		199.674	0.552		199.681	0.565		199.673	0.525
	199.889	0.292		199.889	0.403		199.889	0.313		199.874	0.373		199.874	0.293		199.889	0.289		199.874	0.337		199.874	0.293		199.889	0.305			199.883	0.205		199.881	0.305		199.884	0.47		199.894	0.6		199.877	0.558		199.884	0.559		199.876	0.514
	200.092	0.286		200.092	0.402		200.092	0.32		200.077	0.367		200.077	0.289		200.092	0.295		200.077	0.332		200.077	0.289		200.092	0.305			200.086	0.204		200.084	0.305		200.087	0.475		200.097	0.607		200.081	0.565		200.087	0.551		200.079	0.502
	200.295	0.281		200.295	0.4		200.295	0.328		200.28	0.361		200.28	0.285		200.296	0.303		200.28	0.327		200.28	0.285		200.296	0.305			200.289	0.202		200.287	0.306		200.29	0.479		200.3	0.613		200.284	0.57		200.29	0.543		200.282	0.49
	200.498	0.275		200.499	0.396		200.499	0.334		200.483	0.355		200.483	0.281		200.499	0.31		200.483	0.321		200.483	0.281		200.499	0.305			200.492	0.201		200.49	0.307		200.493	0.481		200.503	0.617		200.487	0.575		200.493	0.534		200.485	0.478
	200.701	0.27		200.702	0.392		200.702	0.341		200.686	0.349		200.686	0.278		200.702	0.319		200.686	0.315		200.686	0.278		200.702	0.307			200.695	0.199		200.693	0.307		200.696	0.482		200.706	0.621		200.69	0.578		200.697	0.524		200.688	0.465
	200.905	0.265		200.905	0.387		200.905	0.348		200.889	0.343		200.889	0.275		200.905	0.327		200.889	0.31		200.889	0.275		200.905	0.308			200.899	0.199		200.896	0.308		200.899	0.482		200.909	0.622		200.893	0.58		200.9	0.513		200.891	0.453
	201.108	0.26		201.108	0.382		201.108	0.354		201.092	0.336		201.092	0.273		201.108	0.335		201.092	0.304		201.092	0.273		201.108	0.311			201.102	0.198		201.099	0.308		201.102	0.481		201.112	0.622		201.096	0.581		201.103	0.501		201.094	0.44
	201.311	0.255		201.311	0.375		201.311	0.359		201.295	0.33		201.295	0.272		201.311	0.344		201.295	0.298		201.295	0.272		201.311	0.314			201.305	0.198		201.302	0.309		201.305	0.478		201.315	0.62		201.299	0.582		201.306	0.49		201.297	0.428
	201.514	0.251		201.514	0.368		201.514	0.365		201.498	0.323		201.498	0.27		201.514	0.353		201.498	0.292		201.498	0.27		201.514	0.318			201.508	0.198		201.505	0.31		201.508	0.473		201.518	0.617		201.502	0.581		201.509	0.478		201.501	0.415
	201.717	0.246		201.717	0.36		201.717	0.369		201.701	0.317		201.701	0.27		201.717	0.361		201.701	0.286		201.701	0.27		201.717	0.324			201.711	0.198		201.708	0.31		201.711	0.468		201.721	0.613		201.705	0.579		201.712	0.465		201.704	0.404
	201.92	0.242		201.92	0.352		201.92	0.372		201.904	0.31		201.904	0.27		201.92	0.37		201.904	0.28		201.904	0.27		201.92	0.33			201.914	0.198		201.911	0.31		201.914	0.457		201.924	0.606		201.908	0.576		201.915	0.452		201.907	0.392
	202.123	0.238		202.123	0.343		202.123	0.374		202.107	0.304		202.108	0.27		202.123	0.381		202.107	0.275		202.108	0.27		202.123	0.338			202.117	0.199		202.114	0.311		202.117	0.449		202.128	0.595		202.111	0.571		202.118	0.44		202.11	0.382
	202.326	0.234		202.326	0.334		202.326	0.377		202.311	0.298		202.311	0.271		202.326	0.389		202.311	0.269		202.311	0.271		202.326	0.347			202.32	0.201		202.317	0.311		202.32	0.44		202.331	0.586		202.314	0.566		202.322	0.427		202.313	0.372
	202.529	0.229		202.529	0.32		202.529	0.377		202.514	0.291		202.514	0.273		202.529	0.395		202.514	0.264		202.514	0.273		202.529	0.358			202.523	0.203		202.521	0.311		202.524	0.43		202.534	0.575		202.517	0.56		202.525	0.415		202.516	0.363
	202.732	0.226		202.732	0.311		202.732	0.376		202.717	0.285		202.717	0.276		202.732	0.401		202.717	0.259		202.717	0.276		202.732	0.377			202.726	0.206		202.724	0.31		202.727	0.419		202.737	0.564		202.721	0.552		202.728	0.403		202.719	0.355
	202.935	0.222		202.935	0.302		202.935	0.374		202.92	0.28		202.92	0.279		202.935	0.406		202.92	0.255		202.92	0.279		202.936	0.392			202.929	0.21		202.927	0.31		202.93	0.408		202.94	0.552		202.924	0.544		202.931	0.392		202.922	0.344
	203.138	0.218		203.139	0.294		203.139	0.371		203.123	0.274		203.123	0.283		203.139	0.411		203.123	0.251		203.123	0.283		203.139	0.409			203.133	0.216		203.13	0.309		203.133	0.397		203.143	0.539		203.127	0.53		203.134	0.382		203.125	0.338
	203.341	0.215		203.342	0.286		203.342	0.368		203.326	0.268		203.326	0.288		203.342	0.414		203.326	0.247		203.326	0.288		203.342	0.427			203.336	0.223		203.333	0.308		203.336	0.385		203.346	0.525		203.33	0.519		203.337	0.372		203.328	0.332
	203.544	0.21		203.545	0.278		203.545	0.363		203.529	0.263		203.529	0.293		203.545	0.417		203.529	0.243		203.529	0.293		203.545	0.446			203.539	0.233		203.536	0.307		203.539	0.373		203.549	0.511		203.533	0.508		203.541	0.362		203.531	0.328
	203.748	0.208		203.748	0.271		203.748	0.358		203.732	0.258		203.732	0.299		203.748	0.419		203.732	0.239		203.732	0.299		203.748	0.466			203.742	0.244		203.739	0.305		203.742	0.361		203.752	0.497		203.736	0.496		203.744	0.354		203.734	0.323
	203.951	0.205		203.951	0.264		203.951	0.352		203.935	0.254		203.935	0.306		203.951	0.419		203.935	0.236		203.935	0.306		203.951	0.488			203.945	0.259		203.942	0.304		203.945	0.349		203.955	0.482		203.939	0.484		203.947	0.342		203.937	0.319
	204.154	0.203		204.154	0.258		204.154	0.346		204.138	0.25		204.138	0.317		204.154	0.419		204.138	0.232		204.138	0.317		204.154	0.51			204.148	0.275		204.145	0.302		204.148	0.338		204.158	0.467		204.142	0.472		204.15	0.335		204.141	0.316
	204.357	0.201		204.357	0.252		204.357	0.338		204.341	0.244		204.341	0.325		204.357	0.418		204.341	0.228		204.341	0.325		204.357	0.533			204.352	0.295		204.348	0.301		204.351	0.327		204.361	0.453		204.345	0.459		204.353	0.329		204.344	0.313
	204.56	0.199		204.56	0.247		204.56	0.331		204.544	0.241		204.544	0.334		204.56	0.416		204.544	0.225		204.544	0.334		204.56	0.555			204.555	0.316		204.551	0.299		204.554	0.316		204.564	0.439		204.548	0.446		204.556	0.323		204.547	0.31
	204.763	0.198		204.763	0.242		204.763	0.323		204.747	0.238		204.748	0.342		204.763	0.413		204.747	0.222		204.748	0.342		204.763	0.578			204.758	0.34		204.754	0.298		204.757	0.307		204.768	0.425		204.751	0.434		204.759	0.318		204.75	0.308
	204.966	0.198		204.966	0.237		204.966	0.316		204.951	0.235		204.951	0.351		204.966	0.409		204.95	0.22		204.951	0.351		204.966	0.599			204.961	0.365		204.957	0.297		204.96	0.297		204.971	0.412		204.954	0.421		204.962	0.313		204.953	0.305
	205.169	0.197		205.169	0.233		205.169	0.307		205.154	0.232		205.154	0.361		205.169	0.405		205.154	0.218		205.154	0.361		205.169	0.62			205.164	0.392		205.16	0.296		205.164	0.288		205.174	0.399		205.157	0.409		205.165	0.309		205.156	0.304
	205.372	0.197		205.372	0.229		205.372	0.299		205.357	0.231		205.357	0.37		205.372	0.399		205.357	0.216		205.357	0.37		205.372	0.639			205.367	0.419		205.364	0.296		205.367	0.28		205.377	0.387		205.361	0.397		205.369	0.305		205.359	0.302
	205.575	0.198		205.575	0.226		205.575	0.292		205.56	0.229		205.56	0.379		205.575	0.393		205.56	0.215		205.56	0.379		205.576	0.656			205.57	0.447		205.567	0.296		205.57	0.272		205.58	0.376		205.564	0.386		205.572	0.301		205.562	0.3
	205.778	0.198		205.779	0.223		205.779	0.283		205.763	0.227		205.763	0.388		205.779	0.386		205.763	0.214		205.763	0.388		205.779	0.671			205.773	0.474		205.77	0.296		205.773	0.266		205.783	0.365		205.767	0.375		205.775	0.298		205.765	0.299
	205.981	0.199		205.982	0.22		205.982	0.276		205.966	0.226		205.966	0.396		205.982	0.379		205.966	0.213		205.966	0.396		205.982	0.684			205.976	0.5		205.973	0.298		205.976	0.26		205.986	0.355		205.97	0.364		205.978	0.296		205.968	0.298
	206.185	0.201		206.185	0.218		206.185	0.269		206.169	0.226		206.169	0.404		206.185	0.371		206.169	0.213		206.169	0.404		206.185	0.694			206.179	0.525		206.176	0.299		206.179	0.254		206.189	0.346		206.173	0.355		206.181	0.293		206.171	0.297
	206.388	0.203		206.388	0.216		206.388	0.262		206.372	0.226		206.372	0.412		206.388	0.363		206.372	0.213		206.372	0.412		206.388	0.701			206.382	0.548		206.379	0.302		206.382	0.249		206.392	0.337		206.376	0.345		206.384	0.291		206.374	0.297
	206.591	0.205		206.591	0.214		206.591	0.255		206.575	0.225		206.575	0.418		206.591	0.355		206.575	0.213		206.575	0.418		206.591	0.705			206.585	0.568		206.582	0.305		206.585	0.244		206.595	0.329		206.579	0.337		206.587	0.289		206.577	0.297
	206.794	0.208		206.794	0.213		206.794	0.249		206.778	0.226		206.778	0.424		206.794	0.346		206.778	0.214		206.778	0.424		206.794	0.706			206.788	0.586		206.785	0.308		206.788	0.24		206.798	0.322		206.782	0.329		206.79	0.287		206.781	0.298
	206.997	0.211		206.997	0.211		206.997	0.242		206.981	0.228		206.981	0.43		206.997	0.337		206.981	0.215		206.981	0.43		206.997	0.704			206.992	0.601		206.988	0.313		206.991	0.236		207.001	0.316		206.985	0.322		206.993	0.286		206.984	0.299
	207.2	0.215		207.2	0.21		207.2	0.237		207.184	0.229		207.184	0.434		207.2	0.329		207.184	0.216		207.184	0.434		207.2	0.699			207.195	0.613		207.191	0.317		207.194	0.233		207.204	0.31		207.188	0.315		207.196	0.285		207.187	0.302
	207.403	0.219		207.403	0.209		207.403	0.231		207.387	0.232		207.388	0.437		207.403	0.32		207.387	0.217		207.388	0.437		207.403	0.691			207.398	0.621		207.394	0.322		207.397	0.23		207.408	0.305		207.391	0.308		207.399	0.284		207.39	0.305
	207.606	0.224		207.606	0.208		207.606	0.226		207.591	0.235		207.591	0.439		207.606	0.311		207.59	0.22		207.591	0.439		207.606	0.68			207.601	0.627		207.597	0.327		207.6	0.227		207.611	0.3		207.594	0.303		207.602	0.284		207.593	0.309
	207.809	0.229		207.809	0.207		207.809	0.221		207.794	0.239		207.794	0.44		207.809	0.302		207.794	0.223		207.794	0.44		207.809	0.667			207.804	0.628		207.8	0.333		207.804	0.225		207.814	0.296		207.797	0.298		207.806	0.285		207.796	0.315
	208.012	0.234		208.012	0.207		208.012	0.217		207.997	0.244		207.997	0.44		208.012	0.294		207.997	0.226		207.997	0.44		208.012	0.651			208.007	0.626		208.004	0.339		208.007	0.222		208.017	0.292		208.001	0.293		208.009	0.286		207.999	0.323
	208.215	0.24		208.215	0.206		208.215	0.213		208.2	0.249		208.2	0.439		208.215	0.286		208.2	0.23		208.2	0.439		208.216	0.634			208.21	0.621		208.207	0.344		208.21	0.22		208.22	0.289		208.204	0.289		208.212	0.288		208.202	0.332
	208.418	0.247		208.418	0.206		208.419	0.209		208.403	0.254		208.403	0.437		208.419	0.278		208.403	0.234		208.403	0.437		208.419	0.615			208.413	0.608		208.41	0.35		208.413	0.218		208.423	0.286		208.407	0.285		208.415	0.291		208.405	0.344
	208.621	0.253		208.622	0.206		208.622	0.206		208.606	0.261		208.606	0.434		208.622	0.267		208.606	0.239		208.606	0.434		208.622	0.595			208.616	0.595		208.613	0.356		208.616	0.217		208.626	0.283		208.61	0.281		208.618	0.295		208.608	0.359
	208.824	0.259		208.825	0.207		208.825	0.203		208.809	0.268		208.809	0.43		208.825	0.26		208.809	0.244		208.809	0.43		208.825	0.574			208.819	0.579		208.816	0.361		208.819	0.216		208.829	0.28		208.813	0.278		208.821	0.301		208.811	0.375
	209.028	0.266		209.028	0.208		209.028	0.199		209.012	0.275		209.012	0.426		209.028	0.254		209.012	0.25		209.012	0.426		209.028	0.553			209.022	0.562		209.019	0.367		209.022	0.215		209.032	0.279		209.016	0.276		209.024	0.308		209.014	0.395
	209.231	0.273		209.231	0.21		209.231	0.196		209.215	0.283		209.215	0.42		209.231	0.248		209.215	0.256		209.215	0.42		209.231	0.521			209.225	0.543		209.222	0.371		209.225	0.215		209.235	0.278		209.219	0.274		209.227	0.318		209.217	0.416
	209.434	0.28		209.434	0.212		209.434	0.195		209.418	0.291		209.418	0.414		209.434	0.242		209.418	0.262		209.418	0.414		209.434	0.501			209.428	0.523		209.441	0.376		209.428	0.215		209.438	0.277		209.422	0.272		209.43	0.33		209.42	0.454
	209.637	0.286		209.637	0.214		209.637	0.193		209.621	0.299		209.621	0.407		209.637	0.236		209.621	0.269		209.621	0.407		209.637	0.482			209.632	0.501		209.644	0.382		209.631	0.216		209.641	0.276		209.625	0.269		209.633	0.345		209.624	0.481
	209.84	0.292		209.84	0.217		209.84	0.191		209.824	0.308		209.824	0.399		209.84	0.231		209.824	0.275		209.824	0.399		209.84	0.464			209.835	0.48		209.847	0.386		209.834	0.217		209.844	0.277		209.828	0.268		209.836	0.363		209.827	0.509
	210.043	0.301		210.043	0.222		210.043	0.189		210.027	0.317		210.028	0.391		210.043	0.226		210.027	0.282		210.028	0.391		210.043	0.446			210.038	0.458		210.05	0.388		210.037	0.218		210.048	0.278		210.031	0.268		210.039	0.384		210.03	0.538
	210.246	0.306		210.246	0.228		210.246	0.188		210.231	0.326		210.231	0.382		210.246	0.222		210.23	0.289		210.231	0.382		210.246	0.43			210.241	0.436		210.253	0.391		210.24	0.22		210.251	0.279		210.234	0.268		210.242	0.407		210.233	0.568
	210.449	0.311		210.449	0.235		210.449	0.187		210.434	0.335		210.434	0.373		210.449	0.217		210.434	0.295		210.434	0.373		210.449	0.415			210.444	0.415		210.456	0.392		210.444	0.223		210.454	0.282		210.437	0.268		210.446	0.434		210.436	0.598
	210.652	0.316		210.652	0.243		210.652	0.186		210.637	0.344		210.637	0.364		210.652	0.214		210.637	0.302		210.637	0.364		210.652	0.402			210.647	0.395		210.659	0.393		210.647	0.227		210.657	0.286		210.641	0.269		210.649	0.478		210.639	0.627
	210.855	0.319		210.855	0.253		210.855	0.186		210.84	0.357		210.84	0.35		210.855	0.21		210.84	0.311		210.84	0.35		210.856	0.389			210.85	0.376		210.862	0.394		210.85	0.232		210.86	0.292		210.844	0.271		210.852	0.509		210.842	0.656
	211.058	0.322		211.058	0.265		211.059	0.185		211.043	0.365		211.043	0.34		211.059	0.207		211.043	0.317		211.043	0.34		211.059	0.377			211.053	0.359		211.065	0.393		211.053	0.239		211.063	0.299		211.047	0.274		211.055	0.542		211.045	0.683
	211.261	0.325		211.262	0.278		211.262	0.185		211.246	0.373		211.246	0.331		211.262	0.205		211.246	0.323		211.246	0.331		211.262	0.367			211.256	0.342		211.268	0.392		211.256	0.248		211.266	0.308		211.25	0.277		211.258	0.575		211.248	0.708
	211.464	0.326		211.465	0.292		211.465	0.185		211.449	0.38		211.449	0.321		211.465	0.202		211.449	0.328		211.449	0.321		211.465	0.357			211.459	0.327		211.471	0.391		211.459	0.258		211.469	0.319		211.453	0.281		211.461	0.609		211.451	0.731
	211.668	0.327		211.668	0.308		211.668	0.186		211.652	0.387		211.652	0.312		211.668	0.2		211.652	0.332		211.652	0.312		211.668	0.349			211.662	0.313		211.674	0.389		211.662	0.271		211.672	0.333		211.656	0.286		211.664	0.642		211.654	0.751
	211.871	0.327		211.871	0.326		211.871	0.187		211.855	0.393		211.855	0.303		211.871	0.198		211.855	0.336		211.855	0.303		211.871	0.34			211.865	0.301		211.878	0.386		211.865	0.285		211.875	0.349		211.859	0.293		211.867	0.673		211.857	0.768
	212.074	0.326		212.074	0.345		212.074	0.188		212.058	0.398		212.058	0.295		212.074	0.197		212.058	0.339		212.058	0.295		212.074	0.333			212.068	0.289		212.081	0.383		212.068	0.302		212.078	0.369		212.062	0.301		212.07	0.704		212.06	0.782
	212.277	0.325		212.277	0.364		212.277	0.19		212.261	0.403		212.261	0.287		212.277	0.196		212.261	0.342		212.261	0.287		212.277	0.326			212.271	0.28		212.284	0.379		212.271	0.32		212.281	0.391		212.265	0.311		212.273	0.732		212.264	0.793
	212.48	0.322		212.48	0.384		212.48	0.193		212.464	0.406		212.464	0.279		212.48	0.195		212.464	0.344		212.464	0.279		212.48	0.32			212.475	0.27		212.487	0.375		212.474	0.341		212.484	0.416		212.468	0.323		212.476	0.757		212.467	0.8
	212.683	0.319		212.683	0.404		212.683	0.196		212.667	0.409		212.667	0.272		212.683	0.195		212.667	0.344		212.667	0.272		212.683	0.314			212.678	0.262		212.69	0.37		212.677	0.363		212.688	0.443		212.671	0.338		212.679	0.78		212.67	0.804
	212.886	0.315		212.886	0.424		212.886	0.199		212.871	0.41		212.871	0.265		212.886	0.195		212.87	0.345		212.871	0.265		212.886	0.309			212.881	0.254		212.893	0.365		212.88	0.387		212.891	0.473		212.874	0.356		212.882	0.799		212.873	0.805
	213.089	0.311		213.089	0.443		213.089	0.204		213.074	0.41		213.074	0.259		213.089	0.195		213.074	0.344		213.074	0.259		213.089	0.304			213.084	0.247		213.096	0.36		213.084	0.412		213.094	0.504		213.077	0.376		213.086	0.816		213.076	0.802
	213.292	0.305		213.292	0.461		213.292	0.211		213.277	0.409		213.277	0.253		213.292	0.196		213.277	0.343		213.277	0.253		213.292	0.299			213.287	0.241		213.299	0.354		213.287	0.437		213.297	0.537		213.281	0.399		213.289	0.828		213.279	0.796
	213.495	0.3		213.495	0.478		213.495	0.218		213.48	0.407		213.48	0.248		213.495	0.198		213.48	0.34		213.48	0.248		213.495	0.295			213.49	0.235		213.502	0.349		213.49	0.463		213.5	0.571		213.484	0.424		213.492	0.837		213.482	0.787
	213.698	0.294		213.698	0.493		213.699	0.227		213.683	0.404		213.683	0.243		213.699	0.2		213.683	0.337		213.683	0.243		213.699	0.291			213.693	0.23		213.705	0.343		213.693	0.488		213.703	0.605		213.687	0.452		213.695	0.842		213.686	0.776
	213.901	0.287		213.902	0.506		213.902	0.237		213.886	0.4		213.886	0.238		213.902	0.203		213.886	0.333		213.886	0.238		213.902	0.287			213.896	0.225		213.908	0.337		213.896	0.512		213.906	0.639		213.89	0.482		213.898	0.843		213.889	0.761
	214.104	0.28		214.105	0.516		214.105	0.249		214.089	0.395		214.089	0.234		214.105	0.207		214.089	0.329		214.089	0.234		214.105	0.283			214.099	0.22		214.111	0.331		214.099	0.536		214.109	0.672		214.093	0.514		214.101	0.841		214.092	0.745
	214.308	0.274		214.308	0.524		214.308	0.262		214.292	0.389		214.292	0.23		214.308	0.212		214.292	0.323		214.292	0.23		214.308	0.28			214.302	0.216		214.314	0.325		214.302	0.558		214.312	0.704		214.296	0.547		214.304	0.835		214.295	0.726
	214.511	0.266		214.511	0.529		214.511	0.277		214.495	0.383		214.495	0.226		214.511	0.219		214.495	0.317		214.495	0.226		214.511	0.276			214.505	0.212		214.518	0.319		214.505	0.578		214.515	0.734		214.499	0.581		214.507	0.825		214.498	0.706
	214.714	0.259		214.714	0.531		214.714	0.292		214.698	0.375		214.698	0.223		214.714	0.226		214.698	0.311		214.698	0.223		214.714	0.273			214.708	0.208		214.721	0.313		214.708	0.597		214.718	0.762		214.702	0.614		214.71	0.812		214.701	0.684
	214.917	0.251		214.917	0.531		214.917	0.309		214.901	0.367		214.901	0.22		214.917	0.236		214.901	0.304		214.901	0.22		214.917	0.27			214.911	0.203		214.924	0.307		214.911	0.62		214.921	0.788		214.905	0.648		214.913	0.796		214.905	0.662
	215.12	0.244		215.12	0.528		215.12	0.327		215.104	0.358		215.104	0.217		215.12	0.253		215.104	0.297		215.104	0.217		215.12	0.267			215.115	0.2		215.127	0.299		215.114	0.632		215.124	0.821		215.108	0.68		215.116	0.778		215.108	0.638
	215.323	0.237		215.323	0.523		215.323	0.346		215.307	0.349		215.307	0.215		215.323	0.266		215.307	0.29		215.307	0.215		215.323	0.264			215.318	0.197		215.33	0.293		215.317	0.642		215.328	0.84		215.311	0.71		215.319	0.757		215.311	0.614
	215.526	0.229		215.526	0.511		215.526	0.374		215.51	0.34		215.511	0.213		215.526	0.281		215.51	0.282		215.511	0.213		215.526	0.261			215.521	0.194		215.533	0.288		215.52	0.65		215.531	0.855		215.514	0.738		215.522	0.735		215.514	0.59
	215.729	0.222		215.729	0.5		215.729	0.392		215.714	0.33		215.714	0.211		215.729	0.297		215.714	0.275		215.714	0.211		215.729	0.257			215.724	0.192		215.736	0.283		215.723	0.654		215.734	0.867		215.717	0.763		215.726	0.71		215.717	0.567
	215.932	0.216		215.932	0.488		215.932	0.41		215.917	0.32		215.917	0.21		215.932	0.315		215.917	0.268		215.917	0.21		215.932	0.255			215.927	0.189		215.939	0.278		215.927	0.656		215.937	0.875		215.921	0.786		215.929	0.685		215.92	0.533
	216.135	0.209		216.135	0.474		216.135	0.428		216.12	0.31		216.12	0.209		216.135	0.334		216.12	0.26		216.12	0.209		216.135	0.253			216.13	0.187		216.142	0.273		216.13	0.654		216.14	0.879		216.124	0.813		216.132	0.659		216.123	0.511
	216.338	0.203		216.338	0.46		216.338	0.444		216.323	0.301		216.323	0.208		216.338	0.355		216.323	0.252		216.323	0.208		216.339	0.25			216.333	0.186		216.345	0.268		216.333	0.651		216.343	0.88		216.327	0.826		216.335	0.632		216.326	0.49
	216.541	0.194		216.541	0.444		216.542	0.459		216.526	0.291		216.526	0.207		216.542	0.376		216.526	0.245		216.526	0.207		216.542	0.248			216.536	0.183		216.548	0.264		216.536	0.644		216.546	0.877		216.53	0.835		216.538	0.606		216.529	0.47
	216.744	0.189		216.745	0.428		216.745	0.472		216.729	0.282		216.729	0.207		216.745	0.398		216.729	0.238		216.729	0.207		216.745	0.246			216.739	0.181		216.751	0.26		216.739	0.635		216.749	0.871		216.733	0.841		216.741	0.58		216.732	0.452
	216.947	0.184		216.948	0.411		216.948	0.484		216.932	0.273		216.932	0.207		216.948	0.42		216.932	0.231		216.932	0.207		216.948	0.244			216.942	0.18		216.954	0.256		216.942	0.624		216.952	0.861		216.936	0.842		216.945	0.555		216.936	0.435
	217.151	0.18		217.151	0.395		217.151	0.493		217.135	0.264		217.135	0.207		217.151	0.442		217.135	0.225		217.135	0.207		217.151	0.243			217.145	0.177		217.157	0.252		217.145	0.611		217.155	0.848		217.139	0.838		217.148	0.519		217.139	0.419
	217.354	0.175		217.354	0.378		217.354	0.501		217.338	0.252		217.338	0.208		217.354	0.464		217.338	0.216		217.338	0.208		217.354	0.241			217.348	0.175		217.361	0.249		217.348	0.595		217.358	0.832		217.342	0.831		217.351	0.497		217.342	0.404
	217.557	0.171		217.557	0.362		217.557	0.506		217.541	0.244		217.541	0.21		217.557	0.485		217.541	0.21		217.541	0.21		217.557	0.239			217.551	0.174		217.564	0.245		217.551	0.578		217.561	0.813		217.545	0.82		217.554	0.477		217.545	0.39
	217.76	0.168		217.76	0.347		217.76	0.509		217.744	0.237		217.744	0.211		217.76	0.504		217.744	0.205		217.744	0.211		217.76	0.237			217.754	0.172		217.767	0.242		217.754	0.559		217.764	0.792		217.748	0.805		217.757	0.457		217.748	0.377
	217.963	0.165		217.963	0.332		217.963	0.509		217.947	0.23		217.947	0.214		217.963	0.523		217.947	0.201		217.947	0.214		217.963	0.235			217.958	0.17		217.97	0.239		217.957	0.539		217.968	0.769		217.951	0.787		217.96	0.439		217.951	0.366
	218.166	0.161		218.166	0.318		218.166	0.508		218.15	0.223		218.151	0.218		218.166	0.54		218.15	0.196		218.151	0.218		218.166	0.234			218.161	0.168		218.173	0.236		218.16	0.518		218.171	0.744		218.154	0.767		218.163	0.423		218.154	0.355
	218.369	0.159		218.369	0.305		218.369	0.504		218.354	0.217		218.354	0.224		218.369	0.556		218.354	0.192		218.354	0.224		218.369	0.232			218.364	0.166		218.376	0.234		218.363	0.497		218.374	0.717		218.357	0.744		218.367	0.408		218.357	0.346
	218.572	0.156		218.572	0.293		218.572	0.498		218.557	0.212		218.557	0.231		218.572	0.569		218.557	0.189		218.557	0.231		218.572	0.23			218.567	0.165		218.579	0.231		218.567	0.476		218.577	0.689		218.561	0.719		218.57	0.394		218.56	0.337
	218.775	0.154		218.775	0.283		218.775	0.49		218.76	0.207		218.76	0.239		218.775	0.581		218.76	0.185		218.76	0.239		218.775	0.228			218.77	0.163		218.782	0.229		218.77	0.455		218.78	0.661		218.764	0.692		218.773	0.381		218.763	0.328
	218.978	0.151		218.978	0.272		218.978	0.481		218.963	0.202		218.963	0.249		218.979	0.591		218.963	0.182		218.963	0.249		218.979	0.227			218.973	0.162		218.985	0.228		218.973	0.434		218.983	0.633		218.967	0.665		218.976	0.37		218.966	0.321
	219.181	0.15		219.182	0.263		219.182	0.469		219.166	0.198		219.166	0.261		219.182	0.598		219.166	0.179		219.166	0.261		219.182	0.225			219.176	0.16		219.188	0.226		219.176	0.414		219.186	0.605		219.17	0.636		219.179	0.359		219.169	0.314
	219.384	0.148		219.385	0.254		219.385	0.457		219.369	0.193		219.369	0.275		219.385	0.603		219.369	0.177		219.369	0.275		219.385	0.224			219.379	0.159		219.391	0.225		219.379	0.395		219.389	0.577		219.373	0.609		219.382	0.35		219.372	0.307
	219.588	0.146		219.588	0.246		219.588	0.443		219.572	0.19		219.572	0.291		219.588	0.606		219.572	0.174		219.572	0.291		219.588	0.223			219.582	0.157		219.594	0.224		219.582	0.377		219.592	0.55		219.576	0.581		219.585	0.341		219.575	0.301
	219.791	0.144		219.791	0.239		219.791	0.428		219.775	0.187		219.775	0.309		219.791	0.606		219.775	0.172		219.775	0.309		219.791	0.221			219.785	0.156		219.797	0.224		219.785	0.36		219.795	0.524		219.779	0.554		219.788	0.332		219.779	0.296
	219.994	0.143		219.994	0.232		219.994	0.413		219.978	0.184		219.978	0.329		219.994	0.605		219.978	0.17		219.978	0.329		219.994	0.22			219.988	0.154		220.001	0.224		219.988	0.344		219.998	0.5		219.982	0.528		219.991	0.325		219.982	0.29
	220.197	0.142		220.197	0.226		220.197	0.397		220.181	0.181		220.181	0.351		220.197	0.602		220.181	0.168		220.181	0.351		220.197	0.219			220.191	0.153		220.204	0.224		220.191	0.329		220.201	0.476		220.185	0.504		220.194	0.318		220.185	0.286
	220.4	0.141		220.4	0.22		220.4	0.38		220.384	0.179		220.384	0.374		220.4	0.596		220.384	0.167		220.384	0.374		220.4	0.217			220.394	0.152		220.407	0.225		220.394	0.316		220.404	0.455		220.388	0.481		220.397	0.311		220.388	0.281
	220.603	0.14		220.603	0.215		220.603	0.364		220.587	0.177		220.587	0.398		220.603	0.589		220.587	0.165		220.587	0.398		220.603	0.216			220.598	0.15		220.61	0.226		220.597	0.304		220.608	0.434		220.591	0.459		220.6	0.305		220.591	0.277
	220.806	0.139		220.806	0.21		220.806	0.348		220.79	0.175		220.791	0.423		220.806	0.58		220.79	0.164		220.791	0.423		220.806	0.214			220.801	0.149		220.813	0.228		220.8	0.292		220.811	0.416		220.794	0.439		220.803	0.299		220.794	0.273
	221.009	0.138		221.009	0.206		221.009	0.333		220.994	0.174		220.994	0.448		221.009	0.569		220.994	0.163		220.994	0.448		221.009	0.213			221.004	0.148		221.016	0.231		221.003	0.282		221.014	0.398		220.997	0.421		221.007	0.293		220.997	0.269
	221.212	0.138		221.212	0.201		221.212	0.318		221.197	0.172		221.197	0.473		221.212	0.558		221.197	0.162		221.197	0.473		221.212	0.212			221.207	0.147		221.219	0.235		221.207	0.272		221.217	0.382		221.201	0.403		221.21	0.288		221.2	0.265
	221.415	0.137		221.415	0.198		221.415	0.303		221.4	0.171		221.4	0.498		221.415	0.545		221.4	0.161		221.4	0.498		221.415	0.211			221.41	0.145		221.422	0.241		221.41	0.264		221.42	0.368		221.404	0.388		221.413	0.283		221.403	0.262
	221.618	0.137		221.618	0.194		221.618	0.29		221.603	0.171		221.603	0.521		221.618	0.524		221.603	0.16		221.603	0.521		221.619	0.21			221.613	0.144		221.625	0.252		221.613	0.251		221.623	0.348		221.607	0.373		221.616	0.278		221.606	0.259
	221.821	0.137		221.822	0.191		221.822	0.277		221.806	0.17		221.806	0.543		221.822	0.508		221.806	0.159		221.806	0.543		221.822	0.208			221.816	0.142		221.828	0.262		221.816	0.244		221.826	0.337		221.81	0.36		221.82	0.274		221.809	0.256
	222.024	0.138		222.025	0.186		222.025	0.26		222.009	0.17		222.009	0.563		222.025	0.492		222.009	0.159		222.009	0.563		222.025	0.207			222.019	0.141		222.031	0.273		222.019	0.238		222.029	0.326		222.013	0.348		222.023	0.269		222.012	0.253
	222.227	0.138		222.228	0.184		222.228	0.249		222.212	0.171		222.212	0.582		222.228	0.476		222.212	0.158		222.212	0.582		222.228	0.205			222.222	0.14		222.234	0.287		222.222	0.231		222.232	0.316		222.216	0.337		222.226	0.265		222.215	0.25
	222.431	0.139		222.431	0.181		222.431	0.239		222.415	0.171		222.415	0.597		222.431	0.459		222.415	0.158		222.415	0.597		222.431	0.204			222.425	0.139		222.437	0.302		222.425	0.226		222.435	0.307		222.419	0.327		222.429	0.262		222.419	0.246
	222.634	0.141		222.634	0.178		222.634	0.23		222.618	0.172		222.618	0.611		222.634	0.442		222.618	0.158		222.618	0.611		222.634	0.203			222.628	0.138		222.64	0.32		222.628	0.22		222.638	0.299		222.622	0.314		222.632	0.258		222.622	0.243
	222.837	0.144		222.837	0.176		222.837	0.222		222.821	0.175		222.821	0.621		222.837	0.425		222.821	0.158		222.821	0.621		222.837	0.202			222.831	0.137		222.844	0.34		222.831	0.215		222.841	0.292		222.825	0.305		222.835	0.255		222.825	0.24
	223.04	0.147		223.04	0.174		223.04	0.214		223.024	0.177		223.024	0.629		223.04	0.408		223.024	0.158		223.024	0.629		223.04	0.201			223.034	0.136		223.047	0.361		223.034	0.211		223.044	0.284		223.028	0.298		223.038	0.252		223.028	0.237
	223.243	0.152		223.243	0.171		223.243	0.207		223.227	0.181		223.227	0.634		223.243	0.391		223.227	0.159		223.227	0.634		223.243	0.2			223.238	0.136		223.25	0.383		223.237	0.206		223.248	0.278		223.231	0.291		223.241	0.249		223.231	0.234
	223.446	0.157		223.446	0.169		223.446	0.201		223.43	0.186		223.431	0.636		223.446	0.374		223.43	0.16		223.431	0.636		223.446	0.199			223.441	0.135		223.453	0.407		223.44	0.202		223.451	0.272		223.434	0.284		223.444	0.244		223.434	0.232
	223.649	0.163		223.649	0.166		223.649	0.195		223.634	0.191		223.634	0.635		223.649	0.358		223.633	0.162		223.634	0.635		223.649	0.198			223.644	0.134		223.656	0.432		223.643	0.198		223.654	0.266		223.637	0.278		223.647	0.241		223.637	0.229
	223.852	0.171		223.852	0.165		223.852	0.189		223.852	0.202		223.837	0.629		223.852	0.343		223.837	0.165		223.837	0.629		223.852	0.198			223.847	0.133		223.859	0.456		223.847	0.195		223.857	0.261		223.841	0.273		223.85	0.238		223.84	0.227
	224.055	0.178		224.055	0.162		224.055	0.184		224.055	0.211		224.04	0.622		224.055	0.328		224.04	0.168		224.04	0.622		224.055	0.196			224.05	0.133		224.062	0.481		224.05	0.192		224.06	0.256		224.044	0.267		224.053	0.235		224.043	0.225
	224.258	0.188		224.258	0.16		224.258	0.18		224.258	0.222		224.243	0.613		224.258	0.313		224.243	0.171		224.243	0.613		224.258	0.196			224.253	0.132		224.265	0.504		224.253	0.189		224.263	0.251		224.247	0.263		224.256	0.232		224.246	0.222
	224.461	0.199		224.461	0.159		224.462	0.175		224.461	0.235		224.446	0.602		224.462	0.299		224.446	0.175		224.446	0.602		224.462	0.195			224.456	0.132		224.468	0.526		224.456	0.186		224.466	0.247		224.465	0.258		224.46	0.229		224.449	0.22
	224.664	0.211		224.665	0.157		224.665	0.172		224.665	0.25		224.649	0.588		224.665	0.287		224.649	0.181		224.649	0.588		224.665	0.194			224.659	0.131		224.671	0.546		224.659	0.183		224.669	0.243		224.668	0.254		224.663	0.227		224.652	0.218
	224.867	0.224		224.868	0.155		224.868	0.168		224.868	0.266		224.852	0.574		224.868	0.275		224.852	0.187		224.852	0.574		224.868	0.193			224.862	0.13		224.874	0.564		224.862	0.18		224.872	0.238		224.872	0.249		224.866	0.225		224.855	0.216
	225.071	0.239		225.071	0.153		225.071	0.165		225.071	0.284		225.055	0.558		225.071	0.264		225.055	0.194		225.055	0.558		225.071	0.192			225.065	0.129		225.077	0.58		225.065	0.177		225.075	0.234		225.075	0.245		225.069	0.222		225.059	0.214
	225.274	0.254		225.274	0.152		225.274	0.162		225.274	0.304		225.258	0.54		225.274	0.254		225.258	0.203		225.258	0.54		225.274	0.191			225.268	0.129		225.28	0.593		225.268	0.175		225.278	0.231		225.278	0.241		225.272	0.22		225.262	0.212
	225.477	0.271		225.477	0.15		225.477	0.159		225.477	0.326		225.461	0.522		225.477	0.244		225.461	0.213		225.461	0.522		225.477	0.19			225.471	0.128		225.484	0.603		225.471	0.173		225.481	0.227		225.481	0.237		225.475	0.217		225.465	0.21
	225.68	0.287		225.68	0.149		225.68	0.156		225.68	0.348		225.664	0.504		225.68	0.235		225.664	0.225		225.664	0.504		225.68	0.189			225.674	0.128		225.687	0.609		225.674	0.171		225.684	0.223		225.684	0.233		225.678	0.215		225.668	0.208
	225.883	0.305		225.883	0.147		225.883	0.153		225.883	0.372		225.867	0.485		225.883	0.226		225.867	0.238		225.867	0.485		225.883	0.188			225.877	0.127		225.89	0.613		225.878	0.169		225.888	0.22		225.887	0.23		225.881	0.213		225.871	0.206
	226.086	0.322		226.086	0.146		226.086	0.151		226.086	0.397		226.07	0.466		226.086	0.219		226.07	0.252		226.07	0.466		226.086	0.187			226.081	0.126		226.093	0.614		226.081	0.166		226.091	0.217		226.09	0.226		226.084	0.21		226.074	0.204
	226.289	0.339		226.289	0.145		226.289	0.149		226.289	0.421		226.274	0.446		226.289	0.211		226.273	0.268		226.274	0.446		226.289	0.187			226.284	0.126		226.296	0.611		226.284	0.165		226.294	0.214		226.293	0.223		226.287	0.208		226.277	0.203
	226.492	0.356		226.492	0.143		226.492	0.147		226.492	0.446		226.477	0.428		226.492	0.205		226.477	0.285		226.477	0.428		226.492	0.186			226.502	0.125		226.499	0.605		226.487	0.163		226.497	0.211		226.496	0.22		226.49	0.206		226.48	0.201
	226.695	0.372		226.695	0.142		226.695	0.144		226.695	0.47		226.68	0.409		226.695	0.199		226.68	0.302		226.68	0.409		226.695	0.185			226.705	0.124		226.702	0.596		226.69	0.161		226.7	0.208		226.699	0.217		226.693	0.204		226.683	0.199
	226.898	0.387		226.898	0.141		226.898	0.142		226.898	0.493		226.883	0.391		226.898	0.193		226.883	0.321		226.883	0.391		226.899	0.184			226.908	0.124		226.905	0.585		226.893	0.159		226.903	0.205		226.902	0.213		226.896	0.201		226.886	0.198
	227.101	0.401		227.101	0.14		227.102	0.141		227.101	0.516		227.086	0.374		227.102	0.187		227.086	0.341		227.086	0.374		227.102	0.183			227.112	0.123		227.108	0.571		227.097	0.158		227.106	0.203		227.105	0.211		227.1	0.199		227.09	0.196
	227.304	0.413		227.305	0.139		227.305	0.139		227.305	0.536		227.289	0.357		227.305	0.183		227.289	0.361		227.289	0.357		227.305	0.183			227.315	0.122		227.311	0.555		227.3	0.156		227.309	0.2		227.308	0.208		227.303	0.197		227.293	0.195
	227.507	0.424		227.508	0.138		227.508	0.137		227.508	0.555		227.492	0.342		227.508	0.178		227.492	0.38		227.492	0.342		227.508	0.182			227.518	0.121		227.514	0.538		227.503	0.154		227.512	0.198		227.512	0.205		227.506	0.195		227.496	0.193
	227.711	0.433		227.711	0.136		227.711	0.135		227.711	0.572		227.695	0.327		227.711	0.174		227.695	0.401		227.695	0.327		227.711	0.181			227.721	0.12		227.717	0.519		227.706	0.153		227.715	0.196		227.715	0.202		227.709	0.193		227.699	0.192
	227.914	0.441		227.914	0.135		227.914	0.133		227.914	0.586		227.898	0.313		227.914	0.17		227.898	0.42		227.898	0.313		227.914	0.18			227.924	0.12		227.92	0.5		227.909	0.151		227.918	0.193		227.918	0.2		227.912	0.192		227.902	0.191
	228.117	0.446		228.117	0.134		228.117	0.132		228.117	0.597		228.101	0.3		228.117	0.166		228.101	0.439		228.101	0.3		228.117	0.18			228.127	0.119		228.123	0.469		228.112	0.15		228.121	0.19		228.121	0.196		228.115	0.19		228.105	0.19
	228.32	0.45		228.32	0.133		228.32	0.13		228.32	0.606		228.304	0.288		228.32	0.161		228.304	0.457		228.304	0.288		228.32	0.179			228.33	0.118		228.327	0.448		228.315	0.148		228.324	0.189		228.324	0.194		228.318	0.189		228.308	0.189
	228.523	0.452		228.523	0.132		228.523	0.128		228.523	0.612		228.507	0.277		228.523	0.157		228.507	0.475		228.507	0.277		228.523	0.178			228.533	0.117		228.53	0.428		228.518	0.147		228.527	0.187		228.527	0.192		228.521	0.187		228.511	0.188
	228.726	0.452		228.726	0.13		228.726	0.127		228.726	0.615		228.71	0.266		228.726	0.154		228.71	0.49		228.71	0.266		228.726	0.177			228.736	0.117		228.733	0.408		228.721	0.146		228.731	0.185		228.73	0.19		228.724	0.186		228.714	0.187
	228.929	0.45		228.929	0.13		228.929	0.126		228.929	0.614		228.914	0.256		228.929	0.152		228.913	0.504		228.914	0.256		228.929	0.177			228.939	0.116		228.936	0.389		228.924	0.145		228.934	0.183		228.933	0.187		228.927	0.185		228.917	0.186
	229.132	0.446		229.132	0.129		229.132	0.125		229.132	0.611		229.117	0.247		229.132	0.149		229.117	0.516		229.117	0.247		229.132	0.176			229.142	0.115		229.139	0.37		229.127	0.144		229.137	0.182		229.136	0.185		229.131	0.184		229.12	0.184
	229.335	0.441		229.335	0.127		229.335	0.124		229.335	0.606		229.32	0.239		229.335	0.147		229.32	0.527		229.32	0.239		229.335	0.176			229.345	0.114		229.342	0.353		229.331	0.144		229.34	0.18		229.339	0.183		229.334	0.183		229.323	0.183
	229.538	0.434		229.538	0.127		229.538	0.123		229.538	0.592		229.523	0.231		229.538	0.144		229.523	0.534		229.523	0.231		229.539	0.175			229.548	0.114		229.545	0.337		229.534	0.142		229.543	0.179		229.542	0.181		229.537	0.182		229.526	0.182
	229.741	0.422		229.741	0.126		229.742	0.121		229.741	0.579		229.726	0.224		229.742	0.142		229.726	0.54		229.726	0.224		229.742	0.175			229.752	0.113		229.748	0.321		229.737	0.142		229.746	0.177		229.745	0.18		229.74	0.181		229.73	0.181
	229.944	0.412		229.945	0.125		229.945	0.121		229.944	0.565		229.929	0.217		229.945	0.139		229.929	0.543		229.929	0.217		229.945	0.175			229.955	0.112		229.951	0.307		229.94	0.141		229.949	0.176		229.948	0.178		229.944	0.179		229.933	0.18
	230.147	0.401		230.148	0.124		230.148	0.12		230.148	0.549		230.132	0.211		230.148	0.137		230.132	0.545		230.132	0.211		230.148	0.174			230.158	0.112		230.154	0.294		230.143	0.14		230.152	0.175		230.152	0.176		230.147	0.178		230.136	0.179
	230.351	0.389		230.351	0.123		230.351	0.118		230.351	0.531		230.335	0.202		230.351	0.135		230.335	0.541		230.335	0.202		230.351	0.174			230.361	0.111		230.357	0.282		230.346	0.139		230.355	0.174		230.355	0.174		230.35	0.177		230.339	0.177
	230.554	0.377		230.554	0.122		230.554	0.117		230.554	0.512		230.538	0.197		230.554	0.133		230.538	0.536		230.538	0.197		230.554	0.173			230.564	0.111		230.56	0.271		230.549	0.138		230.558	0.173		230.558	0.173		230.553	0.177		230.542	0.176
	230.757	0.364		230.757	0.121		230.757	0.116		230.757	0.493		230.741	0.192		230.757	0.132		230.741	0.529		230.741	0.192		230.757	0.172			230.767	0.11		230.763	0.26		230.753	0.138		230.761	0.172		230.761	0.171		230.756	0.175		230.745	0.175
	230.96	0.351		230.96	0.121		230.96	0.115		230.96	0.472		230.944	0.187		230.96	0.13		230.944	0.52		230.944	0.187		230.96	0.172			230.97	0.109		230.967	0.251		230.956	0.137		230.964	0.171		230.964	0.17		230.959	0.175		230.948	0.174
	231.163	0.338		231.163	0.12		231.163	0.114		231.163	0.451		231.147	0.183		231.163	0.128		231.147	0.509		231.147	0.183		231.163	0.171			231.173	0.109		231.17	0.242		231.159	0.136		231.167	0.17		231.167	0.169		231.162	0.174		231.151	0.173
	231.366	0.325		231.366	0.119		231.366	0.113		231.366	0.43		231.35	0.179		231.366	0.126		231.35	0.496		231.35	0.179		231.366	0.171			231.376	0.109		231.373	0.234		231.362	0.135		231.371	0.169		231.37	0.168		231.366	0.173		231.354	0.172
	231.569	0.311		231.569	0.118		231.569	0.112		231.569	0.409		231.554	0.175		231.569	0.124		231.553	0.482		231.554	0.175		231.569	0.17			231.579	0.108		231.576	0.227		231.565	0.135		231.574	0.168		231.573	0.167		231.569	0.172		231.557	0.171
	231.772	0.299		231.772	0.118		231.772	0.111		231.772	0.389		231.757	0.171		231.772	0.123		231.757	0.467		231.757	0.171		231.772	0.169			231.782	0.108		231.779	0.22		231.768	0.134		231.777	0.167		231.776	0.166		231.772	0.171		231.76	0.17
	231.975	0.286		231.975	0.117		231.975	0.11		231.975	0.369		231.96	0.168		231.975	0.121		231.96	0.451		231.96	0.168		231.975	0.169			231.985	0.108		231.982	0.214		231.971	0.133		231.98	0.166		231.979	0.165		231.975	0.171		231.963	0.169
	232.178	0.274		232.178	0.117		232.178	0.109		232.178	0.35		232.163	0.165		232.178	0.12		232.163	0.434		232.163	0.165		232.178	0.169			232.188	0.108		232.185	0.208		232.174	0.133		232.183	0.165		232.182	0.164		232.178	0.17		232.166	0.168
	232.381	0.262		232.381	0.116		232.381	0.108		232.381	0.332		232.366	0.162		232.382	0.118		232.366	0.416		232.366	0.162		232.382	0.168			232.391	0.108		232.388	0.203		232.377	0.132		232.386	0.163		232.385	0.163		232.381	0.169		232.37	0.167
	232.584	0.25		232.585	0.115		232.585	0.107		232.584	0.315		232.569	0.159		232.585	0.117		232.569	0.399		232.569	0.159		232.585	0.168			232.595	0.107		232.591	0.198		232.58	0.131		232.589	0.162		232.588	0.162		232.584	0.168		232.573	0.166
	232.787	0.239		232.788	0.115		232.788	0.106		232.788	0.299		232.772	0.156		232.788	0.115		232.772	0.382		232.772	0.156		232.788	0.168			232.798	0.107		232.794	0.194		232.783	0.13		232.792	0.161		232.792	0.161		232.787	0.167		232.776	0.165
	232.99	0.229		232.991	0.114		232.991	0.106		232.991	0.284		232.975	0.154		232.991	0.114		232.975	0.364		232.975	0.154		232.991	0.168			233.001	0.107		232.997	0.19		232.986	0.129		232.995	0.16		232.995	0.16		232.99	0.166		232.979	0.164
	233.194	0.219		233.194	0.114		233.194	0.105		233.194	0.269		233.178	0.151		233.194	0.113		233.178	0.348		233.178	0.151		233.194	0.168			233.204	0.107		233.2	0.186		233.189	0.128		233.198	0.159		233.198	0.159		233.193	0.165		233.182	0.163
	233.397	0.209		233.397	0.113		233.397	0.104		233.397	0.256		233.381	0.149		233.397	0.112		233.381	0.332		233.381	0.149		233.397	0.168			233.407	0.107		233.403	0.182		233.393	0.127		233.401	0.157		233.401	0.158		233.396	0.165		233.385	0.162
	233.6	0.2		233.6	0.112		233.6	0.103		233.6	0.244		233.584	0.146		233.6	0.111		233.584	0.316		233.584	0.146		233.6	0.168			233.61	0.107		233.606	0.179		233.596	0.127		233.604	0.156		233.604	0.157		233.599	0.163		233.588	0.161
	233.803	0.192		233.803	0.112		233.803	0.103		233.803	0.233		233.787	0.144		233.803	0.109		233.787	0.302		233.787	0.144		233.803	0.168			233.813	0.107		233.81	0.176		233.799	0.126		233.807	0.155		233.807	0.156		233.802	0.163		233.791	0.16
	234.006	0.184		234.006	0.111		234.006	0.102		234.006	0.223		233.99	0.142		234.006	0.108		233.99	0.289		233.99	0.142		234.006	0.168			234.016	0.107		234.013	0.173		234.002	0.125		234.011	0.154		234.01	0.155		234.005	0.162		233.994	0.159
	234.209	0.177		234.209	0.111		234.209	0.101		234.209	0.213		234.194	0.14		234.209	0.107		234.193	0.275		234.194	0.14		234.209	0.169			234.219	0.107		234.216	0.17		234.205	0.124		234.214	0.153		234.213	0.154		234.209	0.16		234.197	0.158
	234.412	0.171		234.412	0.11		234.412	0.1		234.412	0.205		234.397	0.138		234.412	0.106		234.397	0.263		234.397	0.138		234.412	0.169			234.422	0.106		234.419	0.168		234.408	0.123		234.417	0.151		234.416	0.153		234.412	0.159		234.4	0.157
	234.615	0.164		234.615	0.109		234.615	0.1		234.615	0.196		234.6	0.136		234.615	0.105		234.6	0.251		234.6	0.136		234.615	0.169			234.625	0.106		234.622	0.164		234.611	0.123		234.62	0.15		234.619	0.151		234.615	0.158		234.603	0.157
	234.818	0.159		234.818	0.109		234.818	0.099		234.818	0.189		234.803	0.134		234.818	0.104		234.803	0.241		234.803	0.134		234.818	0.17			234.828	0.106		234.825	0.161		234.814	0.122		234.823	0.149		234.822	0.15		234.818	0.157		234.806	0.156
	235.021	0.153		235.021	0.108		235.021	0.099		235.021	0.182		235.006	0.132		235.021	0.103		235.006	0.231		235.006	0.132		235.022	0.171			235.031	0.106		235.028	0.159		235.017	0.121		235.026	0.148		235.025	0.148		235.021	0.156		235.01	0.156
	235.224	0.148		235.224	0.107		235.225	0.098		235.224	0.176		235.209	0.131		235.225	0.102		235.209	0.222		235.209	0.131		235.225	0.171			235.235	0.106		235.231	0.157		235.22	0.121		235.229	0.147		235.228	0.147		235.225	0.155		235.213	0.155
	235.427	0.144		235.428	0.107		235.428	0.097		235.428	0.17		235.412	0.129		235.428	0.101		235.412	0.214		235.412	0.129		235.428	0.172			235.438	0.106		235.434	0.155		235.423	0.12		235.432	0.146		235.432	0.146		235.428	0.154		235.416	0.154
	235.631	0.139		235.631	0.106		235.631	0.097		235.631	0.165		235.615	0.127		235.631	0.1		235.615	0.206		235.615	0.127		235.631	0.173			235.641	0.107		235.637	0.153		235.626	0.12		235.635	0.145		235.635	0.145		235.631	0.153		235.619	0.154
	235.834	0.135		235.834	0.106		235.834	0.096		235.834	0.159		235.818	0.126		235.834	0.099		235.818	0.198		235.818	0.126		235.834	0.174			235.844	0.107		235.84	0.151		235.829	0.119		235.838	0.144		235.838	0.144		235.834	0.152		235.822	0.154
	236.037	0.132		236.037	0.105		236.037	0.096		236.037	0.152		236.021	0.124		236.037	0.098		236.021	0.192		236.021	0.124		236.037	0.175			236.047	0.107		236.044	0.149		236.033	0.119		236.041	0.143		236.041	0.142		236.037	0.151		236.025	0.153
	236.24	0.127		236.24	0.105		236.24	0.095		236.24	0.148		236.224	0.123		236.24	0.097		236.224	0.185		236.224	0.123		236.24	0.176			236.25	0.108		236.247	0.147		236.236	0.118		236.244	0.142		236.244	0.141		236.24	0.15		236.228	0.153
	236.443	0.123		236.443	0.104		236.443	0.094		236.443	0.144		236.427	0.121		236.443	0.097		236.427	0.18		236.427	0.121		236.443	0.177			236.453	0.108		236.45	0.145		236.439	0.118		236.447	0.142		236.447	0.14		236.444	0.149		236.431	0.152
	236.646	0.12		236.646	0.104		236.646	0.094		236.646	0.14		236.63	0.12		236.646	0.096		236.63	0.174		236.63	0.12		236.646	0.178			236.656	0.109		236.653	0.144		236.642	0.118		236.651	0.141		236.65	0.139		236.647	0.148		236.634	0.152
	236.849	0.117		236.849	0.103		236.849	0.094		236.849	0.136		236.834	0.118		236.849	0.095		236.833	0.166		236.834	0.118		236.849	0.18			236.859	0.109		236.856	0.142		236.845	0.117		236.854	0.141		236.853	0.138		236.85	0.147		236.837	0.151
	237.052	0.115		237.052	0.103		237.052	0.093		237.052	0.133		237.037	0.117		237.052	0.095		237.037	0.162		237.037	0.117		237.052	0.181			237.062	0.11		237.059	0.14		237.048	0.117		237.057	0.14		237.056	0.137		237.053	0.146		237.04	0.151
	237.255	0.112		237.255	0.103		237.255	0.093		237.255	0.13		237.24	0.115		237.255	0.094		237.24	0.157		237.24	0.115		237.255	0.182			237.265	0.111		237.262	0.138		237.251	0.117		237.26	0.14		237.259	0.136		237.256	0.145		237.243	0.151
	237.458	0.11		237.458	0.102		237.458	0.092		237.458	0.127		237.443	0.114		237.458	0.093		237.443	0.153		237.443	0.114		237.458	0.183			237.468	0.112		237.465	0.137		237.454	0.116		237.463	0.139		237.462	0.135		237.459	0.145		237.446	0.151
	237.661	0.108		237.661	0.102		237.661	0.092		237.661	0.124		237.646	0.113		237.662	0.093		237.646	0.149		237.646	0.113		237.662	0.184			237.671	0.113		237.668	0.135		237.657	0.116		237.666	0.139		237.665	0.134		237.662	0.144		237.65	0.151
	237.864	0.105		237.865	0.102		237.865	0.091		237.864	0.121		237.849	0.112		237.865	0.092		237.849	0.145		237.849	0.112		237.865	0.184			237.875	0.114		237.872	0.134		237.86	0.115		237.869	0.139		237.868	0.133		237.865	0.144		237.853	0.151
	238.067	0.103		238.068	0.101		238.068	0.091		238.068	0.119		238.052	0.111		238.068	0.091		238.052	0.142		238.052	0.111		238.068	0.185			238.078	0.115		238.075	0.132		238.063	0.115		238.072	0.138		238.072	0.132		238.068	0.143		238.056	0.151
	238.27	0.101		238.271	0.101		238.271	0.091		238.271	0.116		238.255	0.11		238.271	0.091		238.255	0.139		238.255	0.11		238.271	0.185			238.281	0.116		238.278	0.131		238.266	0.115		238.275	0.138		238.275	0.132		238.271	0.142		238.259	0.151
	238.474	0.099		238.474	0.101		238.474	0.09		238.474	0.114		238.458	0.109		238.474	0.09		238.458	0.136		238.458	0.109		238.474	0.186			238.484	0.117		238.481	0.129		238.469	0.114		238.478	0.138		238.478	0.131		238.474	0.142		238.462	0.152
	238.677	0.097		238.677	0.1		238.677	0.09		238.677	0.112		238.661	0.108		238.677	0.09		238.661	0.133		238.661	0.108		238.677	0.185			238.687	0.117		238.684	0.128		238.672	0.114		238.681	0.138		238.681	0.13		238.677	0.142		238.665	0.153
	238.88	0.096		238.88	0.1		238.88	0.09		238.88	0.11		238.864	0.107		238.88	0.089		238.864	0.13		238.864	0.107		238.88	0.185			238.89	0.118		238.887	0.127		238.876	0.114		238.884	0.138		238.884	0.129		238.881	0.141		238.868	0.153
	239.083	0.094		239.083	0.1		239.083	0.089		239.083	0.108		239.067	0.106		239.083	0.089		239.067	0.127		239.067	0.106		239.083	0.184			239.093	0.119		239.09	0.126		239.079	0.114		239.087	0.138		239.087	0.129		239.084	0.141		239.071	0.154
	239.286	0.093		239.286	0.1		239.286	0.089		239.286	0.106		239.27	0.105		239.286	0.088		239.27	0.125		239.27	0.105		239.286	0.184			239.297	0.119		239.293	0.124		239.282	0.114		239.291	0.138		239.29	0.128		239.287	0.14		239.274	0.156
	239.489	0.091		239.489	0.1		239.489	0.089		239.489	0.104		239.473	0.104		239.489	0.088		239.473	0.122		239.473	0.104		239.489	0.183			239.5	0.12		239.496	0.124		239.485	0.114		239.494	0.138		239.493	0.128		239.49	0.14		239.477	0.157
	239.692	0.09		239.692	0.099		239.692	0.088		239.692	0.102		239.677	0.103		239.692	0.087		239.676	0.12		239.677	0.103		239.692	0.182			239.703	0.12		239.699	0.123		239.688	0.115		239.697	0.139		239.696	0.127		239.693	0.139		239.68	0.158
	239.895	0.088		239.895	0.099		239.895	0.088		239.895	0.1		239.88	0.102		239.895	0.087		239.88	0.118		239.88	0.102		239.895	0.18			239.906	0.12		239.902	0.122		239.891	0.115		239.9	0.139		239.899	0.127		239.896	0.139		239.883	0.16
	240.098	0.087		240.098	0.099		240.098	0.088		240.098	0.099		240.083	0.101		240.098	0.086		240.083	0.116		240.083	0.101		240.098	0.179			240.109	0.119		240.105	0.121		240.094	0.115		240.103	0.14		240.102	0.126		240.099	0.139		240.086	0.162
	240.301	0.086		240.301	0.099		240.301	0.088		240.301	0.097		240.286	0.1		240.301	0.086		240.286	0.114		240.286	0.1		240.302	0.177			240.312	0.119		240.309	0.12		240.297	0.116		240.306	0.141		240.305	0.126		240.302	0.139		240.289	0.163
	240.504	0.085		240.504	0.099		240.505	0.088		240.504	0.096		240.489	0.1		240.505	0.085		240.489	0.112		240.489	0.1		240.505	0.175			240.515	0.118		240.512	0.119		240.5	0.117		240.509	0.141		240.508	0.126		240.505	0.138		240.493	0.165
	240.707	0.083		240.708	0.1		240.708	0.088		240.708	0.094		240.692	0.099		240.708	0.085		240.692	0.11		240.692	0.099		240.708	0.174			240.718	0.118		240.715	0.118		240.703	0.118		240.712	0.142		240.712	0.125		240.708	0.138		240.696	0.167
	240.91	0.082		240.911	0.1		240.911	0.088		240.911	0.093		240.895	0.098		240.911	0.085		240.895	0.108		240.895	0.098		240.911	0.172			240.921	0.117		240.918	0.118		240.906	0.119		240.915	0.143		240.915	0.125		240.912	0.138		240.899	0.168
	241.114	0.081		241.114	0.1		241.114	0.088		241.114	0.091		241.098	0.097		241.114	0.084		241.098	0.106		241.098	0.097		241.114	0.171			241.124	0.116		241.121	0.117		241.109	0.121		241.118	0.144		241.118	0.125		241.115	0.138		241.102	0.169
	241.317	0.08		241.317	0.101		241.317	0.088		241.317	0.09		241.301	0.097		241.317	0.084		241.301	0.105		241.301	0.097		241.317	0.169			241.327	0.115		241.324	0.116		241.312	0.122		241.322	0.145		241.321	0.124		241.318	0.138		241.305	0.171
	241.52	0.079		241.52	0.102		241.52	0.089		241.52	0.089		241.504	0.096		241.52	0.084		241.504	0.103		241.504	0.096		241.52	0.167			241.53	0.114		241.527	0.115		241.516	0.123		241.525	0.147		241.524	0.124		241.521	0.138		241.508	0.172
	241.723	0.078		241.723	0.103		241.723	0.09		241.723	0.087		241.707	0.096		241.723	0.083		241.707	0.102		241.707	0.096		241.723	0.166			241.733	0.112		241.73	0.115		241.719	0.124		241.728	0.147		241.728	0.124		241.724	0.138		241.711	0.172
	241.926	0.077		241.926	0.105		241.926	0.09		241.926	0.086		241.91	0.095		241.926	0.083		241.91	0.1		241.91	0.095		241.926	0.163			241.937	0.111		241.933	0.114		241.922	0.126		241.931	0.148		241.931	0.124		241.927	0.138		241.914	0.173
	242.129	0.076		242.129	0.106		242.129	0.091		242.129	0.085		242.113	0.094		242.129	0.083		242.113	0.099		242.113	0.094		242.129	0.162			242.14	0.109		242.136	0.114		242.125	0.127		242.134	0.149		242.134	0.124		242.13	0.138		242.117	0.173
	242.332	0.075		242.332	0.108		242.332	0.092		242.332	0.084		242.317	0.094		242.332	0.082		242.316	0.097		242.317	0.094		242.332	0.16			242.343	0.108		242.339	0.113		242.328	0.128		242.337	0.15		242.337	0.124		242.334	0.139		242.32	0.172
	242.535	0.073		242.535	0.109		242.535	0.093		242.535	0.082		242.52	0.093		242.535	0.082		242.52	0.096		242.52	0.093		242.535	0.159			242.546	0.107		242.542	0.112		242.531	0.129		242.54	0.15		242.54	0.124		242.537	0.139		242.523	0.172
	242.738	0.072		242.738	0.111		242.738	0.095		242.738	0.081		242.723	0.093		242.738	0.082		242.723	0.095		242.723	0.093		242.738	0.158			242.749	0.105		242.745	0.111		242.734	0.129		242.743	0.151		242.743	0.124		242.74	0.14		242.726	0.171
	242.941	0.071		242.941	0.113		242.941	0.096		242.941	0.08		242.926	0.092		242.941	0.082		242.926	0.094		242.926	0.092		242.941	0.157			242.952	0.104		242.948	0.111		242.937	0.13		242.946	0.151		242.946	0.125		242.943	0.141		242.929	0.17
	243.144	0.07		243.144	0.115		243.145	0.098		243.144	0.079		243.129	0.091		243.145	0.083		243.129	0.092		243.129	0.091		243.145	0.156			243.155	0.103		243.152	0.11		243.14	0.13		243.149	0.151		243.149	0.125		243.146	0.142		243.133	0.169
	243.347	0.069		243.348	0.116		243.348	0.1		243.347	0.078		243.332	0.091		243.348	0.083		243.332	0.091		243.332	0.091		243.363	0.154			243.358	0.102		243.355	0.109		243.343	0.13		243.353	0.151		243.352	0.126		243.35	0.142		243.336	0.167
	243.55	0.068		243.551	0.118		243.551	0.101		243.551	0.077		243.535	0.09		243.551	0.084		243.535	0.09		243.535	0.09		243.566	0.153			243.561	0.1		243.558	0.108		243.546	0.13		243.556	0.151		243.555	0.126		243.553	0.143		243.539	0.166
	243.754	0.067		243.754	0.119		243.754	0.103		243.754	0.076		243.738	0.09		243.754	0.084		243.738	0.088		243.738	0.09		243.769	0.152			243.764	0.1		243.761	0.108		243.749	0.13		243.759	0.15		243.758	0.127		243.756	0.144		243.742	0.164
	243.957	0.067		243.957	0.121		243.957	0.105		243.957	0.075		243.941	0.089		243.957	0.085		243.941	0.087		243.941	0.089		243.972	0.151			243.967	0.099		243.964	0.107		243.952	0.129		243.962	0.15		243.961	0.128		243.959	0.145		243.945	0.162
	244.16	0.066		244.16	0.121		244.16	0.106		244.16	0.075		244.144	0.089		244.16	0.086		244.144	0.086		244.144	0.089		244.176	0.151			244.17	0.098		244.167	0.106		244.156	0.129		244.18	0.148		244.164	0.129		244.162	0.145		244.148	0.16
	244.363	0.065		244.363	0.122		244.363	0.108		244.363	0.074		244.347	0.088		244.363	0.087		244.347	0.085		244.347	0.088		244.379	0.15			244.373	0.097		244.37	0.105		244.359	0.127		244.384	0.148		244.368	0.13		244.365	0.146		244.351	0.159
	244.566	0.064		244.566	0.123		244.566	0.109		244.566	0.073		244.55	0.088		244.566	0.088		244.55	0.084		244.55	0.088		244.582	0.149			244.577	0.096		244.573	0.105		244.562	0.127		244.587	0.146		244.571	0.131		244.568	0.147		244.554	0.157
	244.769	0.063		244.769	0.123		244.769	0.111		244.769	0.073		244.753	0.088		244.769	0.09		244.753	0.083		244.753	0.088		244.785	0.148			244.78	0.096		244.776	0.103		244.765	0.126		244.79	0.145		244.774	0.132		244.771	0.147		244.757	0.155
	244.972	0.063		244.972	0.123		244.988	0.112		244.972	0.072		244.957	0.087		244.972	0.091		244.956	0.082		244.957	0.087		244.988	0.148			244.983	0.095		244.979	0.103		244.983	0.124		244.993	0.144		244.977	0.133		244.975	0.147		244.96	0.153
	245.175	0.062		245.175	0.122		245.191	0.113		245.175	0.071		245.16	0.087		245.175	0.093		245.16	0.081		245.16	0.087		245.191	0.147			245.186	0.094		245.182	0.102		245.187	0.123		245.196	0.142		245.18	0.133		245.178	0.147		245.163	0.151
	245.378	0.061		245.378	0.122		245.394	0.113		245.378	0.07		245.363	0.087		245.378	0.094		245.363	0.08		245.363	0.087		245.394	0.146			245.389	0.094		245.385	0.101		245.39	0.122		245.399	0.141		245.383	0.135		245.381	0.147		245.366	0.149
	245.581	0.06		245.581	0.121		245.597	0.114		245.581	0.07		245.566	0.086		245.581	0.096		245.566	0.079		245.566	0.086		245.597	0.146			245.592	0.094		245.588	0.1		245.593	0.12		245.602	0.139		245.586	0.135		245.584	0.146		245.569	0.147
	245.784	0.06		245.784	0.12		245.8	0.114		245.784	0.069		245.769	0.086		245.785	0.097		245.769	0.079		245.769	0.086		245.8	0.145			245.795	0.094		245.792	0.099		245.796	0.119		245.805	0.138		245.79	0.136		245.787	0.146		245.788	0.146
	245.987	0.059		245.988	0.118		246.003	0.114		245.987	0.068		245.972	0.085		245.988	0.099		245.972	0.078		245.972	0.085		246.003	0.145			245.998	0.093		245.995	0.099		245.999	0.118		246.008	0.136		245.993	0.136		245.99	0.145		245.991	0.144
	246.19	0.058		246.191	0.117		246.206	0.114		246.191	0.067		246.175	0.085		246.191	0.101		246.175	0.077		246.175	0.085		246.206	0.144			246.201	0.093		246.198	0.098		246.202	0.116		246.211	0.135		246.196	0.137		246.193	0.144		246.194	0.143
	246.394	0.058		246.394	0.115		246.409	0.113		246.394	0.067		246.394	0.085		246.394	0.102		246.378	0.076		246.394	0.085		246.409	0.144			246.404	0.093		246.401	0.097		246.405	0.115		246.414	0.133		246.399	0.137		246.396	0.144		246.397	0.142
	246.597	0.057		246.597	0.114		246.612	0.112		246.597	0.066		246.597	0.085		246.597	0.104		246.581	0.075		246.597	0.085		246.613	0.143			246.607	0.093		246.604	0.097		246.624	0.113		246.617	0.132		246.602	0.137		246.599	0.142		246.6	0.141
	246.8	0.057		246.8	0.112		246.815	0.112		246.8	0.066		246.8	0.084		246.8	0.105		246.784	0.075		246.8	0.084		246.816	0.143			246.81	0.093		246.807	0.096		246.827	0.112		246.82	0.13		246.805	0.136		246.802	0.141		246.804	0.139
	247.003	0.056		247.003	0.111		247.019	0.111		247.003	0.065		247.003	0.084		247.003	0.106		246.987	0.074		247.003	0.084		247.019	0.142			247.013	0.092		247.01	0.096		247.03	0.111		247.024	0.129		247.008	0.136		247.005	0.14		247.007	0.138
	247.206	0.056		247.206	0.109		247.222	0.109		247.206	0.064		247.206	0.084		247.206	0.108		247.19	0.073		247.206	0.084		247.222	0.142			247.216	0.092		247.213	0.096		247.233	0.11		247.227	0.127		247.211	0.135		247.208	0.139		247.21	0.138
	247.409	0.055		247.409	0.107		247.425	0.108		247.409	0.064		247.409	0.084		247.409	0.108		247.393	0.073		247.409	0.084		247.425	0.142			247.42	0.092		247.416	0.095		247.436	0.109		247.43	0.126		247.414	0.134		247.411	0.137		247.413	0.137
	247.612	0.055		247.612	0.105		247.628	0.106		247.612	0.063		247.612	0.085		247.612	0.109		247.596	0.072		247.612	0.085		247.628	0.141			247.623	0.092		247.619	0.095		247.639	0.108		247.633	0.125		247.617	0.133		247.615	0.136		247.616	0.136
	247.815	0.054		247.815	0.104		247.831	0.105		247.815	0.063		247.815	0.085		247.815	0.109		247.8	0.071		247.815	0.085		247.831	0.141			247.826	0.092		247.822	0.094		247.843	0.107		247.836	0.124		247.82	0.131		247.818	0.135		247.819	0.135
	248.018	0.054		248.018	0.102		248.034	0.103		248.018	0.062		248.018	0.085		248.018	0.109		248.003	0.07		248.018	0.085		248.034	0.14			248.029	0.091		248.025	0.094		248.046	0.106		248.039	0.123		248.023	0.129		248.021	0.133		248.022	0.135
	248.221	0.053		248.221	0.1		248.237	0.102		248.221	0.061		248.221	0.086		248.221	0.109		248.206	0.07		248.221	0.086		248.237	0.14			248.232	0.091		248.228	0.093		248.249	0.106		248.242	0.122		248.226	0.128		248.224	0.132		248.225	0.134
	248.424	0.053		248.424	0.099		248.44	0.1		248.424	0.061		248.424	0.087		248.425	0.109		248.409	0.069		248.424	0.087		248.44	0.139			248.435	0.091		248.431	0.093		248.452	0.105		248.445	0.121		248.43	0.126		248.427	0.13		248.428	0.133
	248.627	0.052		248.628	0.097		248.643	0.099		248.627	0.061		248.628	0.088		248.628	0.108		248.612	0.069		248.628	0.088		248.643	0.139			248.638	0.091		248.635	0.093		248.655	0.105		248.648	0.121		248.633	0.124		248.63	0.129		248.631	0.133
	248.83	0.052		248.831	0.096		248.846	0.097		248.831	0.06		248.831	0.089		248.831	0.108		248.815	0.068		248.831	0.089		248.846	0.138			248.841	0.091		248.838	0.093		248.858	0.105		248.851	0.12		248.836	0.123		248.833	0.127		248.834	0.133
	249.033	0.052		249.034	0.095		249.049	0.096		249.034	0.06		249.034	0.091		249.034	0.106		249.018	0.068		249.034	0.091		249.049	0.138			249.044	0.091		249.041	0.092		249.061	0.104		249.054	0.119		249.039	0.121		249.036	0.126		249.037	0.132
	249.237	0.051		249.237	0.094		249.252	0.094		249.237	0.059		249.237	0.092		249.237	0.106		249.221	0.067		249.237	0.092		249.252	0.137			249.247	0.09		249.244	0.092		249.264	0.103		249.257	0.119		249.242	0.119		249.239	0.124		249.24	0.132
	249.44	0.051		249.44	0.093		249.456	0.093		249.44	0.059		249.44	0.094		249.44	0.105		249.424	0.067		249.44	0.094		249.456	0.137			249.45	0.09		249.447	0.092		249.467	0.103		249.46	0.118		249.445	0.118		249.442	0.123		249.444	0.132
	249.643	0.05		249.643	0.092		249.659	0.092		249.643	0.058		249.643	0.096		249.643	0.103		249.627	0.066		249.643	0.096		249.659	0.136			249.653	0.09		249.65	0.091		249.67	0.103		249.664	0.118		249.648	0.116		249.645	0.122		249.647	0.132
	249.846	0.05		249.846	0.091		249.862	0.091		249.846	0.058		249.846	0.098		249.846	0.102		249.83	0.066		249.846	0.098		249.862	0.136			249.856	0.089		249.853	0.091		249.873	0.103		249.867	0.117		249.851	0.115		249.848	0.121		249.85	0.131
	250.049	0.05		250.049	0.091		250.065	0.09		250.049	0.057		250.049	0.1		250.049	0.1		250.033	0.065		250.049	0.1		250.065	0.135			250.06	0.089		250.056	0.091		250.076	0.102		250.07	0.117		250.054	0.114		250.052	0.12		250.053	0.13
	250.252	0.049		250.252	0.09		250.268	0.089		250.252	0.057		250.252	0.102		250.252	0.099		250.236	0.064		250.252	0.102		250.268	0.135			250.263	0.089		250.259	0.091		250.279	0.102		250.273	0.117		250.257	0.112		250.255	0.119		250.256	0.13
	250.455	0.049		250.455	0.09		250.471	0.088		250.455	0.057		250.455	0.104		250.455	0.097		250.439	0.064		250.455	0.104		250.471	0.134			250.466	0.088		250.462	0.091		250.483	0.102		250.476	0.116		250.46	0.111		250.458	0.118		250.459	0.13
	250.658	0.049		250.658	0.089		250.674	0.087		250.658	0.056		250.658	0.106		250.658	0.096		250.643	0.064		250.658	0.106		250.674	0.133			250.67	0.088		250.665	0.092		250.686	0.102		250.679	0.116		250.663	0.11		250.661	0.117		250.662	0.129
	250.861	0.048		250.861	0.089		250.877	0.086		250.861	0.056		250.861	0.108		250.877	0.094		250.846	0.063		250.861	0.108		250.877	0.133			250.873	0.088		250.868	0.092		250.889	0.102		250.882	0.115		250.866	0.109		250.864	0.117		250.865	0.129
	251.064	0.048		251.064	0.088		251.08	0.085		251.064	0.055		251.064	0.109		251.08	0.093		251.049	0.063		251.064	0.109		251.08	0.132			251.076	0.088		251.071	0.092		251.092	0.101		251.085	0.115		251.069	0.108		251.067	0.116		251.068	0.129
	251.267	0.048		251.268	0.088		251.283	0.085		251.267	0.055		251.268	0.111		251.283	0.091		251.252	0.062		251.268	0.111		251.283	0.132			251.279	0.088		251.275	0.093		251.295	0.101		251.288	0.114		251.273	0.108		251.27	0.116		251.271	0.128
	251.47	0.048		251.471	0.088		251.486	0.084		251.471	0.055		251.471	0.112		251.486	0.09		251.455	0.062		251.471	0.112		251.486	0.131			251.482	0.088		251.478	0.093		251.498	0.1		251.491	0.114		251.476	0.107		251.473	0.115		251.474	0.128
	251.673	0.047		251.674	0.087		251.689	0.083		251.674	0.054		251.674	0.113		251.689	0.088		251.658	0.061		251.674	0.113		251.689	0.13			251.685	0.088		251.681	0.094		251.702	0.1		251.694	0.114		251.679	0.106		251.677	0.115		251.677	0.127
	251.877	0.047		251.877	0.087		251.892	0.083		251.877	0.054		251.877	0.114		251.892	0.087		251.861	0.061		251.877	0.114		251.892	0.13			251.888	0.088		251.884	0.094		251.905	0.1		251.897	0.113		251.882	0.106		251.88	0.114		251.88	0.127
	252.08	0.046		252.08	0.087		252.095	0.082		252.08	0.054		252.08	0.114		252.096	0.086		252.064	0.061		252.08	0.114		252.096	0.129			252.091	0.087		252.087	0.095		252.108	0.099		252.1	0.113		252.085	0.105		252.083	0.114		252.084	0.126
	252.283	0.046		252.283	0.086		252.299	0.082		252.283	0.054		252.283	0.114		252.299	0.085		252.267	0.06		252.283	0.114		252.299	0.129			252.294	0.087		252.29	0.096		252.311	0.099		252.304	0.112		252.288	0.105		252.286	0.114		252.287	0.126
	252.486	0.046		252.486	0.086		252.502	0.081		252.486	0.054		252.486	0.114		252.502	0.084		252.47	0.06		252.486	0.114		252.502	0.129			252.497	0.087		252.493	0.097		252.514	0.098		252.507	0.112		252.491	0.105		252.489	0.113		252.49	0.125
	252.689	0.046		252.689	0.085		252.705	0.081		252.689	0.054		252.689	0.114		252.705	0.083		252.673	0.06		252.689	0.114		252.705	0.128			252.7	0.086		252.696	0.098		252.717	0.098		252.71	0.111		252.694	0.104		252.692	0.113		252.693	0.124
	252.892	0.045		252.892	0.085		252.908	0.081		252.892	0.055		252.892	0.113		252.908	0.082		252.876	0.059		252.892	0.113		252.908	0.127			252.904	0.086		252.899	0.099		252.92	0.097		252.913	0.111		252.897	0.104		252.895	0.113		252.896	0.124
	253.095	0.045		253.095	0.085		253.111	0.08		253.095	0.055		253.095	0.112		253.111	0.081		253.08	0.059		253.095	0.112		253.111	0.127			253.107	0.085		253.102	0.1		253.123	0.097		253.116	0.11		253.1	0.103		253.098	0.112		253.099	0.123
	253.298	0.045		253.298	0.084		253.314	0.08		253.298	0.056		253.298	0.111		253.314	0.08		253.283	0.058		253.298	0.111		253.314	0.127			253.31	0.085		253.305	0.102		253.326	0.097		253.319	0.109		253.303	0.103		253.302	0.112		253.302	0.123
	253.501	0.045		253.501	0.084		253.517	0.079		253.501	0.057		253.501	0.109		253.517	0.079		253.486	0.058		253.501	0.109		253.517	0.126			253.513	0.084		253.508	0.103		253.529	0.096		253.522	0.109		253.506	0.103		253.505	0.112		253.505	0.123
	253.704	0.044		253.704	0.083		253.72	0.079		253.704	0.058		253.704	0.108		253.72	0.078		253.689	0.058		253.704	0.108		253.72	0.126			253.716	0.084		253.711	0.103		253.732	0.096		253.725	0.108		253.709	0.103		253.708	0.112		253.708	0.122
	253.907	0.044		253.908	0.083		253.923	0.078		253.907	0.059		253.908	0.106		253.923	0.078		253.892	0.058		253.908	0.106		253.923	0.125			253.919	0.084		253.915	0.105		253.936	0.095		253.928	0.108		253.913	0.102		253.911	0.111		253.911	0.122
	254.11	0.044		254.111	0.082		254.126	0.078		254.111	0.061		254.111	0.105		254.126	0.077		254.095	0.057		254.111	0.105		254.126	0.125			254.122	0.084		254.118	0.105		254.139	0.095		254.131	0.107		254.116	0.102		254.114	0.111		254.114	0.121
	254.313	0.044		254.314	0.082		254.329	0.077		254.314	0.063		254.314	0.103		254.329	0.076		254.298	0.057		254.314	0.103		254.329	0.124			254.325	0.084		254.321	0.106		254.342	0.094		254.334	0.107		254.319	0.102		254.317	0.111		254.317	0.121
	254.517	0.044		254.517	0.081		254.532	0.077		254.517	0.064		254.517	0.101		254.532	0.076		254.501	0.057		254.517	0.101		254.532	0.124			254.528	0.083		254.524	0.106		254.545	0.094		254.537	0.106		254.523	0.101		254.52	0.11		254.52	0.121
	254.72	0.044		254.72	0.081		254.735	0.076		254.72	0.066		254.72	0.099		254.736	0.075		254.704	0.057		254.72	0.099		254.736	0.124			254.731	0.083		254.727	0.106		254.748	0.094		254.74	0.106		254.726	0.1		254.724	0.11		254.724	0.12
	254.923	0.045		254.923	0.081		254.939	0.076		254.923	0.068		254.923	0.097		254.939	0.075		254.907	0.057		254.923	0.097		254.939	0.124			254.934	0.083		254.93	0.106		254.951	0.093		254.944	0.106		254.929	0.1		254.927	0.11		254.927	0.12
	255.126	0.045		255.126	0.08		255.142	0.075		255.126	0.07		255.126	0.095		255.142	0.074		255.11	0.057		255.126	0.095		255.142	0.124			255.137	0.083		255.133	0.105		255.154	0.093		255.147	0.105		255.132	0.1		255.13	0.109		255.13	0.12
	255.329	0.046		255.329	0.08		255.345	0.075		255.329	0.073		255.329	0.093		255.345	0.074		255.313	0.057		255.329	0.093		255.345	0.124			255.34	0.082		255.336	0.104		255.357	0.093		255.35	0.105		255.335	0.099		255.333	0.109		255.333	0.12
	255.532	0.046		255.532	0.079		255.548	0.074		255.532	0.076		255.532	0.09		255.548	0.073		255.516	0.057		255.532	0.09		255.548	0.124			255.544	0.082		255.539	0.103		255.56	0.092		255.553	0.105		255.538	0.099		255.536	0.109		255.536	0.119
	255.735	0.048		255.735	0.079		255.751	0.073		255.735	0.078		255.735	0.089		255.751	0.073		255.719	0.057		255.735	0.089		255.751	0.123			255.747	0.082		255.743	0.102		255.763	0.092		255.756	0.104		255.741	0.098		255.739	0.108		255.739	0.119
	255.938	0.049		255.938	0.079		255.954	0.073		255.938	0.08		255.938	0.087		255.954	0.072		255.923	0.057		255.938	0.087		255.954	0.123			255.95	0.082		255.946	0.101		255.966	0.092		255.959	0.104		255.944	0.098		255.942	0.108		255.942	0.119
	256.141	0.05		256.141	0.078		256.157	0.073		256.141	0.082		256.141	0.085		256.157	0.072		256.126	0.057		256.141	0.085		256.157	0.123			256.153	0.082		256.149	0.1		256.169	0.091		256.162	0.103		256.147	0.097		256.146	0.108		256.145	0.119
	256.344	0.052		256.344	0.078		256.36	0.072		256.344	0.084		256.344	0.084		256.36	0.071		256.329	0.057		256.344	0.084		256.36	0.123			256.356	0.082		256.352	0.099		256.372	0.091		256.365	0.103		256.35	0.097		256.349	0.107		256.348	0.118
	256.547	0.053		256.548	0.078		256.563	0.072		256.547	0.085		256.548	0.083		256.563	0.071		256.532	0.058		256.548	0.083		256.563	0.123			256.559	0.082		256.555	0.097		256.576	0.091		256.568	0.103		256.553	0.097		256.552	0.107		256.551	0.118
	256.75	0.055		256.751	0.077		256.766	0.071		256.751	0.086		256.751	0.082		256.766	0.07		256.735	0.059		256.751	0.082		256.766	0.124			256.762	0.082		256.758	0.096		256.779	0.091		256.771	0.103		256.756	0.096		256.755	0.106		256.754	0.118
	256.953	0.056		256.954	0.077		256.969	0.071		256.954	0.087		256.954	0.081		256.969	0.07		256.938	0.06		256.954	0.081		256.969	0.124			256.965	0.082		256.961	0.094		256.982	0.091		256.974	0.103		256.959	0.096		256.958	0.106		256.957	0.118
	257.157	0.058		257.157	0.076		257.172	0.07		257.157	0.088		257.157	0.079		257.172	0.069		257.141	0.06		257.157	0.079		257.172	0.124			257.168	0.082		257.164	0.093		257.185	0.091		257.177	0.103		257.163	0.095		257.161	0.106		257.16	0.118
	257.36	0.06		257.36	0.076		257.375	0.07		257.36	0.088		257.36	0.079		257.376	0.069		257.344	0.061		257.36	0.079		257.376	0.125			257.371	0.082		257.367	0.092		257.388	0.091		257.38	0.103		257.366	0.095		257.365	0.105		257.364	0.118
	257.563	0.061		257.563	0.076		257.579	0.069		257.563	0.088		257.563	0.078		257.579	0.068		257.547	0.063		257.563	0.078		257.579	0.126			257.574	0.082		257.57	0.091		257.591	0.091		257.584	0.103		257.569	0.094		257.568	0.105		257.567	0.118
	257.766	0.063		257.766	0.075		257.782	0.069		257.766	0.087		257.766	0.077		257.782	0.067		257.75	0.064		257.766	0.077		257.782	0.126			257.777	0.083		257.774	0.09		257.794	0.091		257.787	0.103		257.772	0.094		257.771	0.104		257.77	0.119
	257.969	0.065		257.969	0.075		257.985	0.069		257.969	0.087		257.969	0.076		257.985	0.067		257.953	0.065		257.969	0.076		257.985	0.127			257.98	0.083		257.977	0.088		257.998	0.092		257.99	0.103		257.985	0.094		257.974	0.104		257.973	0.119
	258.172	0.067		258.172	0.075		258.188	0.068		258.172	0.085		258.172	0.076		258.188	0.067		258.156	0.067		258.172	0.076		258.188	0.128			258.183	0.084		258.18	0.088		258.201	0.092		258.193	0.104		258.188	0.094		258.177	0.104		258.176	0.12
	258.375	0.068		258.375	0.075		258.391	0.068		258.375	0.084		258.375	0.075		258.391	0.066		258.359	0.068		258.375	0.075		258.391	0.13			258.387	0.084		258.383	0.087		258.404	0.093		258.396	0.105		258.391	0.093		258.38	0.103		258.379	0.12
	258.578	0.069		258.578	0.075		258.594	0.068		258.578	0.083		258.578	0.074		258.594	0.066		258.563	0.07		258.578	0.074		258.594	0.131			258.59	0.085		258.586	0.086		258.607	0.094		258.599	0.105		258.594	0.093		258.583	0.103		258.582	0.121
	258.781	0.07		258.781	0.075		258.797	0.067		258.781	0.081		258.781	0.074		258.797	0.065		258.766	0.072		258.781	0.074		258.797	0.133			258.793	0.086		258.789	0.085		258.81	0.095		258.802	0.106		258.797	0.093		258.786	0.103		258.785	0.122
	258.984	0.071		258.984	0.074		259	0.067		258.984	0.079		258.984	0.073		259	0.065		258.969	0.073		258.984	0.073		259	0.134			258.996	0.087		258.992	0.084		259.013	0.096		259.005	0.107		259	0.093		258.989	0.103		258.988	0.123
	259.187	0.071		259.187	0.074		259.203	0.067		259.187	0.077		259.188	0.073		259.203	0.064		259.172	0.075		259.188	0.073		259.203	0.136			259.199	0.088		259.195	0.084		259.216	0.097		259.208	0.108		259.204	0.092		259.192	0.103		259.191	0.124
	259.39	0.072		259.391	0.074		259.406	0.067		259.39	0.075		259.391	0.072		259.406	0.064		259.39	0.076		259.391	0.072		259.406	0.138			259.402	0.089		259.398	0.083		259.419	0.099		259.411	0.11		259.407	0.092		259.396	0.103		259.394	0.126
	259.593	0.072		259.594	0.074		259.609	0.067		259.594	0.073		259.594	0.072		259.609	0.064		259.609	0.078		259.594	0.072		259.609	0.141			259.605	0.091		259.601	0.082		259.622	0.1		259.614	0.112		259.61	0.092		259.599	0.103		259.597	0.128
	259.797	0.071		259.797	0.074		259.812	0.067		259.797	0.071		259.797	0.071		259.812	0.063		259.812	0.079		259.797	0.071		259.812	0.143			259.808	0.092		259.804	0.082		259.825	0.102		259.817	0.114		259.813	0.092		259.802	0.103		259.8	0.13
	260	0.07		260.015	0.075		260.015	0.067		260	0.069		260	0.07		260.015	0.063		260.015	0.08		260	0.07		260.015	0.145			260.011	0.094		260.007	0.082		260.028	0.104		260.02	0.117		260.016	0.091		260.005	0.103		260.003	0.132
	260.203	0.07		260.218	0.075		260.219	0.068		260.203	0.067		260.203	0.07		260.219	0.062		260.218	0.081		260.203	0.07		260.219	0.148			260.214	0.095		260.211	0.081		260.231	0.106		260.223	0.118		260.219	0.091		260.208	0.103		260.207	0.135
	260.406	0.069		260.422	0.075		260.422	0.068		260.406	0.065		260.406	0.069		260.422	0.062		260.421	0.082		260.406	0.069		260.422	0.151			260.417	0.097		260.414	0.081		260.429	0.108		260.427	0.121		260.422	0.091		260.412	0.103		260.41	0.137
	260.609	0.068		260.625	0.075		260.625	0.069		260.609	0.063		260.609	0.068		260.625	0.062		260.625	0.082		260.609	0.068		260.625	0.153			260.62	0.099		260.617	0.081		260.624	0.111		260.63	0.123		260.625	0.091		260.615	0.103		260.613	0.141
	260.812	0.066		260.828	0.076		260.828	0.07		260.812	0.061		260.812	0.067		260.828	0.061		260.828	0.083		260.812	0.067		260.828	0.155			260.823	0.1		260.82	0.081		260.839	0.112		260.833	0.125		260.828	0.091		260.818	0.103		260.816	0.144
	261.015	0.065		261.031	0.077		261.031	0.071		261.015	0.06		261.015	0.067		261.031	0.061		261.031	0.083		261.015	0.067		261.031	0.157			261.027	0.102		261.023	0.08		261.037	0.115		261.036	0.127		261.031	0.091		261.021	0.103		261.019	0.147
	261.218	0.063		261.234	0.078		261.234	0.072		261.218	0.058		261.218	0.066		261.234	0.061		261.234	0.083		261.218	0.066		261.234	0.159			261.23	0.103		261.226	0.08		261.245	0.117		261.239	0.129		261.234	0.091		261.224	0.103		261.222	0.149
	261.421	0.062		261.437	0.079		261.437	0.074		261.421	0.057		261.421	0.065		261.437	0.061		261.437	0.082		261.421	0.065		261.437	0.16			261.433	0.105		261.429	0.08		261.448	0.118		261.442	0.13		261.437	0.091		261.427	0.104		261.425	0.151
	261.624	0.06		261.64	0.08		261.64	0.076		261.624	0.055		261.624	0.065		261.64	0.061		261.64	0.081		261.624	0.065		261.64	0.16			261.636	0.106		261.632	0.079		261.649	0.12		261.645	0.132		261.64	0.091		261.63	0.104		261.628	0.154
	261.827	0.058		261.843	0.082		261.843	0.078		261.827	0.054		261.827	0.064		261.843	0.061		261.843	0.08		261.827	0.064		261.843	0.161			261.839	0.107		261.835	0.079		261.859	0.121		261.848	0.133		261.844	0.091		261.833	0.105		261.831	0.156
	262.03	0.057		262.046	0.084		262.046	0.08		262.03	0.053		262.031	0.063		262.046	0.061		262.046	0.079		262.031	0.063		262.046	0.161			262.042	0.108		262.039	0.079		262.084	0.123		262.051	0.133		262.047	0.092		262.036	0.105		262.034	0.157
	262.233	0.054		262.249	0.086		262.249	0.083		262.234	0.051		262.234	0.063		262.249	0.062		262.249	0.078		262.234	0.063		262.249	0.161			262.245	0.109		262.242	0.078		262.289	0.123		262.254	0.133		262.25	0.092		262.239	0.106		262.237	0.159
	262.437	0.053		262.452	0.088		262.452	0.086		262.437	0.05		262.437	0.062		262.452	0.062		262.452	0.076		262.437	0.062		262.452	0.161			262.448	0.109		262.445	0.078		262.494	0.124		262.457	0.134		262.453	0.092		262.442	0.106		262.44	0.16
	262.64	0.051		262.655	0.091		262.655	0.089		262.64	0.049		262.64	0.061		262.655	0.063		262.655	0.075		262.64	0.061		262.656	0.16			262.651	0.11		262.648	0.078		262.704	0.124		262.66	0.133		262.656	0.093		262.645	0.107		262.643	0.16
	262.843	0.05		262.858	0.093		262.859	0.092		262.843	0.048		262.843	0.061		262.859	0.064		262.858	0.073		262.843	0.061		262.859	0.159			262.854	0.11		262.851	0.077		262.909	0.124		262.864	0.133		262.859	0.094		262.848	0.108		262.847	0.16
	263.046	0.049		263.062	0.096		263.062	0.095		263.046	0.048		263.046	0.06		263.062	0.065		263.061	0.071		263.046	0.06		263.062	0.157			263.057	0.109		263.054	0.077		263.123	0.123		263.067	0.132		263.062	0.094		263.052	0.109		263.05	0.16
	263.249	0.047		263.265	0.099		263.265	0.098		263.249	0.047		263.249	0.06		263.265	0.067		263.265	0.069		263.249	0.06		263.265	0.156			263.26	0.109		263.257	0.076		263.327	0.123		263.27	0.131		263.265	0.095		263.255	0.11		263.253	0.16
	263.452	0.046		263.468	0.102		263.468	0.101		263.452	0.046		263.452	0.06		263.468	0.068		263.468	0.068		263.452	0.06		263.468	0.154			263.463	0.109		263.46	0.076		263.531	0.122		263.473	0.13		263.468	0.096		263.458	0.111		263.456	0.159
	263.655	0.045		263.671	0.105		263.671	0.103		263.655	0.046		263.655	0.059		263.671	0.07		263.671	0.066		263.655	0.059		263.671	0.153			263.666	0.108		263.663	0.075		263.735	0.121		263.676	0.129		263.671	0.098		263.661	0.112		263.659	0.158
	263.858	0.044		263.874	0.107		263.874	0.106		263.858	0.045		263.858	0.059		263.874	0.073		263.874	0.064		263.858	0.059		263.874	0.151			263.87	0.108		263.866	0.075		263.939	0.119		263.879	0.127		263.874	0.099		263.864	0.114		263.862	0.157
	264.061	0.043		264.077	0.11		264.077	0.108		264.061	0.045		264.061	0.058		264.077	0.075		264.077	0.063		264.061	0.058		264.077	0.149			264.073	0.106		264.069	0.074		264.142	0.118		264.082	0.126		264.077	0.101		264.067	0.115		264.065	0.155
	264.264	0.042		264.28	0.112		264.28	0.11		264.264	0.044		264.264	0.058		264.28	0.078		264.28	0.061		264.264	0.058		264.28	0.147			264.276	0.105		264.272	0.074		264.346	0.117		264.285	0.124		264.28	0.102		264.27	0.117		264.268	0.153
	264.467	0.042		264.483	0.114		264.483	0.112		264.467	0.043		264.467	0.058		264.483	0.081		264.483	0.06		264.467	0.058		264.483	0.145			264.479	0.104		264.475	0.073		264.571	0.115		264.488	0.122		264.484	0.104		264.473	0.118		264.471	0.151
	264.67	0.041		264.686	0.115		264.686	0.113		264.67	0.043		264.671	0.058		264.686	0.084		264.686	0.059		264.671	0.058		264.686	0.143			264.682	0.103		264.678	0.073		264.775	0.113		264.691	0.121		264.687	0.106		264.676	0.12		264.674	0.15
	264.873	0.04		264.889	0.117		264.889	0.114		264.874	0.042		264.874	0.057		264.889	0.087		264.889	0.057		264.874	0.057		264.889	0.141			264.885	0.102		264.882	0.072		264.978	0.112		264.894	0.119		264.89	0.108		264.879	0.122		264.878	0.147
	265.076	0.04		265.092	0.117		265.092	0.114		265.077	0.042		265.077	0.057		265.092	0.09		265.092	0.056		265.077	0.057		265.092	0.139			265.088	0.101		265.085	0.072		265.182	0.11		265.097	0.117		265.093	0.11		265.082	0.124		265.081	0.145
	265.28	0.039		265.295	0.118		265.295	0.114		265.28	0.041		265.28	0.058		265.295	0.094		265.295	0.055		265.28	0.058		265.295	0.138			265.291	0.1		265.288	0.072		265.386	0.109		265.3	0.116		265.296	0.112		265.285	0.125		265.284	0.144
	265.498	0.039		265.498	0.118		265.498	0.114		265.483	0.04		265.483	0.058		265.499	0.097		265.498	0.054		265.483	0.058		265.499	0.136			265.494	0.099		265.491	0.071		265.59	0.108		265.503	0.115		265.499	0.114		265.488	0.127		265.487	0.141
	265.701	0.038		265.702	0.117		265.702	0.112		265.686	0.04		265.686	0.058		265.702	0.1		265.701	0.053		265.686	0.058		265.702	0.134			265.697	0.097		265.694	0.07		265.794	0.106		265.707	0.113		265.702	0.115		265.692	0.128		265.69	0.139
	265.904	0.038		265.905	0.117		265.905	0.111		265.889	0.039		265.889	0.059		265.905	0.103		265.905	0.052		265.889	0.059		265.905	0.133			265.9	0.096		265.897	0.07		265.997	0.105		265.91	0.112		265.905	0.117		265.895	0.129		265.893	0.138
	266.108	0.037		266.108	0.116		266.108	0.11		266.092	0.038		266.092	0.06		266.108	0.106		266.108	0.052		266.092	0.06		266.108	0.132			266.103	0.095		266.1	0.07		266.201	0.104		266.113	0.111		266.108	0.118		266.098	0.13		266.096	0.136
	266.311	0.037		266.311	0.115		266.311	0.108		266.295	0.037		266.295	0.061		266.311	0.108		266.311	0.051		266.295	0.061		266.311	0.13			266.306	0.094		266.303	0.07		266.405	0.102		266.316	0.109		266.311	0.118		266.301	0.13		266.299	0.135
	266.514	0.037		266.514	0.113		266.514	0.106		266.498	0.037		266.498	0.062		266.514	0.111		266.514	0.051		266.498	0.062		266.514	0.129			266.51	0.093		266.506	0.069		266.608	0.101		266.519	0.108		266.514	0.119		266.504	0.131		266.502	0.133
	266.717	0.037		266.717	0.112		266.717	0.104		266.701	0.036		266.701	0.064		266.717	0.112		266.717	0.05		266.701	0.064		266.717	0.128			266.713	0.093		266.709	0.069		266.812	0.1		266.722	0.108		266.717	0.12		266.707	0.131		266.706	0.132
	266.92	0.036		266.92	0.109		266.92	0.101		266.904	0.035		266.904	0.065		266.92	0.114		266.92	0.049		266.904	0.065		266.92	0.127			266.916	0.092		266.912	0.069		267.016	0.1		266.925	0.107		266.92	0.12		266.91	0.131		266.909	0.13
	267.123	0.036		267.123	0.107		267.123	0.099		267.107	0.035		267.107	0.067		267.123	0.114		267.123	0.049		267.107	0.067		267.123	0.126			267.119	0.091		267.115	0.069		267.24	0.099		267.128	0.106		267.123	0.119		267.113	0.131		267.112	0.129
	267.326	0.036		267.326	0.105		267.326	0.096		267.31	0.034		267.311	0.07		267.326	0.114		267.326	0.048		267.311	0.07		267.326	0.125			267.322	0.091		267.318	0.068		267.464	0.098		267.331	0.105		267.327	0.118		267.316	0.131		267.315	0.128
	267.529	0.035		267.529	0.103		267.529	0.094		267.514	0.033		267.514	0.073		267.529	0.114		267.529	0.048		267.514	0.073		267.529	0.124			267.525	0.09		267.522	0.068		267.668	0.098		267.534	0.104		267.53	0.118		267.519	0.13		267.518	0.127
	267.732	0.035		267.732	0.101		267.732	0.092		267.717	0.033		267.717	0.076		267.732	0.114		267.732	0.047		267.717	0.076		267.732	0.123			267.728	0.09		267.725	0.068		267.871	0.097		267.737	0.103		267.733	0.117		267.722	0.13		267.721	0.126
	267.935	0.034		267.935	0.099		267.935	0.09		267.92	0.032		267.92	0.079		267.935	0.113		267.935	0.047		267.92	0.079		267.936	0.123			267.931	0.089		267.928	0.068		268.075	0.097		267.94	0.103		267.936	0.115		267.925	0.129		267.924	0.125
	268.138	0.034		268.138	0.097		268.139	0.088		268.123	0.032		268.123	0.082		268.139	0.112		268.138	0.047		268.123	0.082		268.139	0.123			268.134	0.089		268.131	0.068		268.279	0.096		268.144	0.102		268.139	0.114		268.129	0.128		268.127	0.124
	268.341	0.033		268.342	0.095		268.342	0.086		268.326	0.031		268.326	0.086		268.342	0.11		268.341	0.046		268.326	0.086		268.342	0.122			268.337	0.088		268.334	0.068		268.482	0.096		268.347	0.102		268.342	0.113		268.332	0.127		268.33	0.124
	268.544	0.033		268.545	0.093		268.545	0.084		268.529	0.031		268.529	0.092		268.545	0.109		268.545	0.046		268.529	0.092		268.545	0.121			268.54	0.088		268.537	0.068		268.686	0.095		268.55	0.101		268.545	0.111		268.535	0.126		268.533	0.123
	268.747	0.032		268.748	0.092		268.748	0.082		268.732	0.03		268.732	0.096		268.748	0.107		268.748	0.046		268.732	0.096		268.748	0.121			268.743	0.088		268.74	0.069		268.89	0.094		268.753	0.1		268.748	0.109		268.738	0.124		268.736	0.122
	268.951	0.032		268.951	0.09		268.951	0.081		268.935	0.03		268.935	0.1		268.951	0.105		268.951	0.045		268.935	0.1		268.951	0.12			268.946	0.088		268.943	0.069		269.093	0.094		268.956	0.1		268.951	0.108		268.941	0.123		268.939	0.121
	269.154	0.031		269.154	0.089		269.154	0.079		269.138	0.03		269.138	0.104		269.154	0.103		269.154	0.045		269.138	0.104		269.154	0.12			269.15	0.088		269.146	0.069		269.297	0.093		269.159	0.099		269.154	0.106		269.144	0.122		269.142	0.121
	269.357	0.031		269.357	0.087		269.357	0.078		269.341	0.029		269.341	0.107		269.357	0.1		269.357	0.045		269.341	0.107		269.357	0.119			269.353	0.087		269.349	0.07		269.501	0.092		269.362	0.099		269.357	0.105		269.347	0.121		269.346	0.12
	269.56	0.03		269.56	0.086		269.56	0.077		269.544	0.029		269.544	0.111		269.56	0.098		269.56	0.044		269.544	0.111		269.56	0.119			269.556	0.087		269.552	0.07		269.704	0.091		269.565	0.098		269.56	0.103		269.551	0.12		269.549	0.12
	269.763	0.03		269.763	0.085		269.763	0.076		269.747	0.029		269.747	0.113		269.763	0.096		269.763	0.043		269.747	0.113		269.763	0.118			269.759	0.087		269.755	0.072		269.908	0.091		269.768	0.098		269.764	0.102		269.754	0.118		269.752	0.119
	269.966	0.029		269.966	0.084		269.966	0.075		269.95	0.029		269.951	0.116		269.966	0.093		269.966	0.043		269.951	0.116		269.966	0.118			269.962	0.087		269.958	0.072		270.111	0.09		269.971	0.097		269.967	0.101		269.957	0.117		269.955	0.118
	270.169	0.029		270.169	0.083		270.169	0.073		270.154	0.03		270.154	0.118		270.169	0.091		270.169	0.043		270.154	0.118		270.169	0.117			270.165	0.086		270.162	0.074		270.315	0.09		270.174	0.097		270.17	0.1		270.16	0.117		270.158	0.118
	270.372	0.028		270.372	0.082		270.372	0.073		270.357	0.03		270.357	0.119		270.372	0.089		270.372	0.042		270.357	0.119		270.372	0.117			270.368	0.086		270.365	0.075		270.519	0.089		270.377	0.097		270.373	0.099		270.363	0.115		270.361	0.117
	270.575	0.028		270.575	0.081		270.575	0.072		270.56	0.031		270.56	0.12		270.575	0.087		270.575	0.042		270.56	0.12		270.575	0.116			270.571	0.086		270.568	0.077		270.722	0.089		270.58	0.096		270.576	0.098		270.566	0.115		270.564	0.117
	270.778	0.028		270.778	0.081		270.778	0.071		270.763	0.032		270.763	0.12		270.778	0.085		270.778	0.041		270.763	0.12		270.779	0.115			270.774	0.085		270.771	0.078		270.926	0.088		270.783	0.096		270.779	0.097		270.769	0.114		270.767	0.116
	270.981	0.027		270.981	0.08		270.982	0.07		270.966	0.034		270.966	0.12		270.982	0.083		270.981	0.04		270.966	0.12		270.982	0.115			270.977	0.085		270.974	0.081		271.13	0.088		270.987	0.096		270.982	0.096		270.972	0.113		270.97	0.115
	271.184	0.027		271.185	0.079		271.185	0.069		271.169	0.036		271.169	0.119		271.185	0.081		271.184	0.04		271.169	0.119		271.185	0.114			271.18	0.085		271.177	0.082		271.334	0.088		271.19	0.096		271.185	0.096		271.175	0.112		271.173	0.115
	271.387	0.027		271.388	0.079		271.388	0.068		271.372	0.038		271.372	0.118		271.388	0.079		271.388	0.039		271.372	0.118		271.388	0.114			271.383	0.085		271.38	0.085		271.537	0.087		271.393	0.096		271.388	0.095		271.378	0.112		271.376	0.114
	271.591	0.026		271.591	0.078		271.591	0.067		271.575	0.041		271.575	0.117		271.591	0.078		271.591	0.039		271.575	0.117		271.591	0.113			271.586	0.084		271.583	0.087		271.741	0.087		271.596	0.096		271.591	0.095		271.581	0.111		271.579	0.114
	271.794	0.026		271.794	0.077		271.794	0.067		271.778	0.044		271.778	0.114		271.794	0.076		271.794	0.039		271.778	0.114		271.794	0.112			271.789	0.084		271.786	0.089		271.944	0.087		271.799	0.096		271.794	0.094		271.784	0.111		271.782	0.114
	271.997	0.025		271.997	0.077		271.997	0.066		271.981	0.048		271.981	0.112		271.997	0.075		271.997	0.038		271.981	0.112		271.997	0.112			271.993	0.084		271.989	0.091		272.148	0.087		272.002	0.096		271.997	0.094		271.988	0.11		271.986	0.113
	272.2	0.025		272.2	0.076		272.2	0.065		272.184	0.052		272.184	0.109		272.2	0.073		272.2	0.037		272.184	0.109		272.2	0.111			272.196	0.084		272.192	0.093		272.352	0.087		272.205	0.096		272.2	0.094		272.191	0.109		272.189	0.112
	272.403	0.025		272.403	0.075		272.403	0.064		272.387	0.057		272.387	0.107		272.403	0.072		272.403	0.037		272.387	0.107		272.403	0.111			272.399	0.083		272.395	0.095		272.555	0.087		272.408	0.097		272.403	0.093		272.394	0.109		272.392	0.112
	272.606	0.024		272.606	0.075		272.606	0.064		272.59	0.062		272.591	0.104		272.606	0.071		272.606	0.037		272.591	0.104		272.606	0.111			272.602	0.082		272.598	0.096		272.766	0.087		272.611	0.098		272.607	0.093		272.597	0.109		272.595	0.112
	272.809	0.024		272.809	0.074		272.809	0.063		272.794	0.067		272.794	0.101		272.809	0.07		272.809	0.036		272.794	0.101		272.809	0.11			272.805	0.082		272.802	0.097		272.969	0.088		272.814	0.099		272.81	0.092		272.8	0.108		272.798	0.112
	273.012	0.024		273.012	0.073		273.012	0.063		272.997	0.072		272.997	0.098		273.012	0.068		273.012	0.036		272.997	0.098		273.012	0.109			273.008	0.082		273.005	0.098		273.172	0.088		273.017	0.101		273.013	0.092		273.003	0.108		273.001	0.112
	273.215	0.024		273.215	0.073		273.215	0.063		273.2	0.077		273.2	0.095		273.215	0.067		273.215	0.036		273.2	0.095		273.215	0.109			273.211	0.082		273.208	0.098		273.376	0.09		273.22	0.102		273.216	0.091		273.206	0.107		273.204	0.112
	273.418	0.024		273.418	0.072		273.418	0.063		273.403	0.081		273.403	0.092		273.418	0.066		273.418	0.035		273.403	0.092		273.419	0.109			273.415	0.081		273.411	0.098		273.579	0.091		273.424	0.104		273.419	0.09		273.409	0.107		273.407	0.112
	273.621	0.023		273.622	0.072		273.622	0.063		273.606	0.086		273.606	0.09		273.622	0.065		273.621	0.034		273.606	0.09		273.622	0.108			273.618	0.081		273.614	0.098		273.782	0.093		273.627	0.106		273.622	0.09		273.612	0.106		273.61	0.112
	273.824	0.023		273.825	0.071		273.825	0.063		273.809	0.09		273.809	0.087		273.825	0.064		273.824	0.034		273.809	0.087		273.825	0.108			273.821	0.081		273.817	0.097		273.985	0.094		273.83	0.109		273.825	0.089		273.815	0.106		273.813	0.112
	274.027	0.023		274.028	0.07		274.028	0.062		274.012	0.093		274.012	0.084		274.028	0.063		274.028	0.034		274.012	0.084		274.028	0.108			274.024	0.08		274.02	0.096		274.188	0.097		274.033	0.111		274.028	0.089		274.018	0.105		274.016	0.112
	274.231	0.023		274.231	0.07		274.231	0.062		274.215	0.095		274.215	0.082		274.231	0.063		274.231	0.033		274.215	0.082		274.231	0.107			274.227	0.08		274.223	0.094		274.391	0.099		274.236	0.114		274.231	0.088		274.222	0.105		274.219	0.113
	274.434	0.023		274.434	0.07		274.434	0.062		274.418	0.097		274.418	0.08		274.434	0.062		274.434	0.033		274.418	0.08		274.434	0.107			274.43	0.08		274.426	0.093		274.594	0.102		274.439	0.117		274.434	0.088		274.425	0.104		274.422	0.114
	274.637	0.024		274.637	0.069		274.637	0.062		274.621	0.098		274.621	0.078		274.637	0.061		274.637	0.033		274.621	0.078		274.637	0.107			274.633	0.08		274.629	0.092		274.797	0.104		274.642	0.119		274.637	0.087		274.628	0.104		274.626	0.114
	274.84	0.024		274.84	0.069		274.84	0.063		274.824	0.098		274.824	0.076		274.84	0.06		274.84	0.033		274.824	0.076		274.84	0.107			274.836	0.079		274.832	0.09		275	0.107		274.845	0.122		274.84	0.087		274.831	0.103		274.829	0.115
	275.043	0.024		275.043	0.068		275.043	0.063		275.027	0.098		275.027	0.073		275.043	0.06		275.043	0.033		275.027	0.073		275.043	0.107			275.039	0.079		275.035	0.089		275.203	0.112		275.048	0.124		275.044	0.086		275.034	0.103		275.032	0.117
	275.246	0.025		275.246	0.068		275.246	0.064		275.23	0.096		275.23	0.071		275.246	0.059		275.246	0.033		275.23	0.071		275.246	0.106			275.242	0.079		275.238	0.087		275.406	0.114		275.251	0.126		275.247	0.085		275.237	0.102		275.235	0.119
	275.449	0.026		275.449	0.068		275.449	0.065		275.433	0.094		275.434	0.07		275.449	0.059		275.449	0.033		275.434	0.07		275.449	0.106			275.445	0.079		275.441	0.086		275.609	0.117		275.454	0.129		275.45	0.085		275.44	0.102		275.438	0.121
	275.652	0.027		275.652	0.067		275.652	0.067		275.637	0.092		275.637	0.068		275.652	0.058		275.652	0.033		275.637	0.068		275.652	0.106			275.648	0.079		275.645	0.084		275.812	0.119		275.657	0.13		275.668	0.085		275.643	0.101		275.641	0.123
	275.855	0.029		275.855	0.067		275.855	0.069		275.84	0.089		275.84	0.067		275.855	0.058		275.855	0.033		275.84	0.067		275.855	0.106			275.851	0.079		275.848	0.083		276.015	0.121		275.86	0.132		275.871	0.084		275.846	0.101		275.844	0.126
	276.058	0.031		276.058	0.067		276.058	0.072		276.043	0.086		276.043	0.066		276.058	0.058		276.058	0.033		276.043	0.066		276.059	0.107			276.054	0.079		276.051	0.082		276.219	0.123		276.063	0.132		276.075	0.084		276.05	0.1		276.047	0.129
	276.261	0.033		276.261	0.067		276.262	0.075		276.246	0.083		276.246	0.064		276.262	0.058		276.261	0.033		276.246	0.064		276.262	0.107			276.258	0.08		276.254	0.081		276.422	0.124		276.267	0.133		276.278	0.084		276.253	0.1		276.25	0.132
	276.464	0.035		276.465	0.067		276.465	0.079		276.449	0.079		276.449	0.063		276.465	0.058		276.464	0.034		276.449	0.063		276.465	0.107			276.461	0.08		276.457	0.08		276.625	0.125		276.47	0.133		276.481	0.083		276.456	0.1		276.453	0.135
	276.667	0.037		276.668	0.067		276.668	0.083		276.652	0.076		276.652	0.062		276.668	0.059		276.668	0.034		276.652	0.062		276.668	0.108			276.664	0.08		276.66	0.079		276.828	0.125		276.673	0.133		276.684	0.083		276.659	0.1		276.656	0.139
	276.871	0.04		276.871	0.067		276.871	0.087		276.855	0.073		276.855	0.061		276.871	0.06		276.871	0.035		276.855	0.061		276.871	0.108			276.867	0.081		276.863	0.078		277.031	0.125		276.876	0.132		276.887	0.083		276.862	0.099		276.859	0.142
	277.074	0.043		277.074	0.068		277.074	0.092		277.058	0.069		277.058	0.06		277.074	0.061		277.074	0.036		277.058	0.06		277.074	0.109			277.07	0.081		277.066	0.077		277.234	0.124		277.079	0.131		277.09	0.083		277.065	0.099		277.062	0.145
	277.277	0.046		277.277	0.069		277.277	0.097		277.261	0.066		277.261	0.059		277.277	0.063		277.277	0.037		277.261	0.059		277.277	0.11			277.273	0.082		277.269	0.077		277.437	0.123		277.282	0.13		277.293	0.083		277.268	0.099		277.266	0.148
	277.48	0.049		277.48	0.069		277.48	0.101		277.464	0.063		277.464	0.058		277.48	0.065		277.48	0.039		277.464	0.058		277.48	0.111			277.476	0.083		277.472	0.076		277.64	0.122		277.485	0.128		277.496	0.083		277.472	0.099		277.469	0.151
	277.683	0.053		277.683	0.07		277.683	0.106		277.667	0.061		277.667	0.057		277.683	0.068		277.683	0.041		277.667	0.057		277.683	0.113			277.679	0.084		277.675	0.076		277.843	0.121		277.688	0.126		277.699	0.083		277.675	0.099		277.672	0.154
	277.886	0.056		277.886	0.072		277.886	0.11		277.87	0.058		277.871	0.057		277.886	0.071		277.886	0.043		277.871	0.057		277.886	0.115			277.882	0.086		277.878	0.075		278.046	0.119		277.891	0.124		277.902	0.083		277.878	0.098		277.875	0.156
	278.089	0.06		278.089	0.073		278.089	0.114		278.073	0.056		278.074	0.056		278.089	0.075		278.089	0.046		278.074	0.056		278.089	0.117			278.085	0.087		278.081	0.075		278.249	0.117		278.094	0.123		278.105	0.084		278.081	0.098		278.078	0.158
	278.292	0.063		278.292	0.075		278.292	0.117		278.277	0.054		278.277	0.056		278.292	0.079		278.292	0.048		278.277	0.056		278.292	0.119			278.288	0.089		278.285	0.074		278.452	0.115		278.297	0.121		278.308	0.084		278.284	0.098		278.281	0.159
	278.495	0.066		278.495	0.078		278.495	0.12		278.48	0.052		278.48	0.056		278.495	0.084		278.495	0.051		278.48	0.056		278.495	0.122			278.491	0.091		278.488	0.074		278.655	0.113		278.5	0.119		278.511	0.085		278.487	0.098		278.484	0.16
	278.698	0.068		278.698	0.08		278.698	0.123		278.683	0.05		278.683	0.055		278.698	0.089		278.698	0.054		278.683	0.055		278.699	0.125			278.694	0.093		278.691	0.073		278.859	0.111		278.704	0.117		278.714	0.086		278.69	0.098		278.687	0.16
	278.901	0.07		278.901	0.083		278.902	0.124		278.886	0.048		278.886	0.056		278.902	0.094		278.901	0.058		278.886	0.056		278.902	0.128			278.898	0.094		278.894	0.073		279.062	0.109		278.907	0.115		278.918	0.087		278.893	0.099		278.89	0.16
	279.104	0.072		279.105	0.087		279.105	0.125		279.089	0.047		279.089	0.056		279.105	0.099		279.104	0.061		279.089	0.056		279.105	0.131			279.101	0.097		279.097	0.072		279.265	0.107		279.11	0.113		279.121	0.088		279.096	0.099		279.093	0.16
	279.307	0.073		279.308	0.09		279.308	0.125		279.292	0.045		279.292	0.057		279.308	0.105		279.308	0.064		279.292	0.057		279.308	0.135			279.304	0.099		279.3	0.072		279.468	0.105		279.313	0.111		279.324	0.089		279.299	0.099		279.296	0.159
	279.511	0.075		279.511	0.094		279.511	0.124		279.495	0.044		279.495	0.058		279.511	0.112		279.511	0.068		279.495	0.058		279.511	0.138			279.507	0.101		279.503	0.071		279.686	0.103		279.516	0.109		279.527	0.091		279.502	0.1		279.499	0.157
	279.714	0.075		279.714	0.098		279.714	0.123		279.698	0.043		279.698	0.06		279.714	0.117		279.714	0.071		279.698	0.06		279.714	0.141			279.71	0.103		279.706	0.071		279.89	0.102		279.719	0.108		279.73	0.093		279.705	0.101		279.702	0.155
	279.917	0.075		279.917	0.104		279.917	0.12		279.901	0.041		279.901	0.063		279.917	0.121		279.917	0.073		279.901	0.063		279.917	0.144			279.913	0.104		279.909	0.07		280.093	0.101		279.922	0.106		279.933	0.094		279.908	0.102		279.906	0.153
	280.12	0.074		280.12	0.108		280.12	0.118		280.104	0.04		280.104	0.066		280.12	0.124		280.12	0.076		280.104	0.066		280.12	0.148			280.116	0.106		280.112	0.07		280.296	0.1		280.125	0.105		280.136	0.096		280.112	0.103		280.109	0.151
	280.323	0.073		280.323	0.112		280.323	0.115		280.307	0.039		280.307	0.07		280.323	0.127		280.323	0.078		280.307	0.07		280.323	0.151			280.319	0.107		280.315	0.069		280.499	0.098		280.328	0.104		280.339	0.099		280.315	0.105		280.312	0.147
	280.526	0.072		280.526	0.115		280.526	0.112		280.51	0.038		280.51	0.074		280.526	0.129		280.526	0.08		280.51	0.074		280.526	0.153			280.522	0.108		280.518	0.069		280.702	0.097		280.531	0.103		280.542	0.101		280.518	0.106		280.515	0.145
	280.729	0.07		280.729	0.119		280.729	0.109		280.713	0.037		280.714	0.079		280.729	0.131		280.729	0.082		280.714	0.079		280.729	0.155			280.725	0.109		280.721	0.069		280.905	0.096		280.734	0.102		280.745	0.103		280.721	0.108		280.718	0.142
	280.932	0.067		280.932	0.121		280.932	0.106		280.917	0.036		280.917	0.085		280.932	0.132		280.932	0.083		280.917	0.085		280.932	0.156			280.928	0.109		280.925	0.069		281.108	0.095		280.937	0.101		280.948	0.105		280.924	0.109		280.921	0.14
	281.135	0.065		281.135	0.123		281.135	0.102		281.12	0.035		281.12	0.091		281.135	0.131		281.135	0.083		281.12	0.091		281.135	0.157			281.131	0.109		281.128	0.068		281.311	0.094		281.14	0.1		281.151	0.108		281.127	0.111		281.124	0.138
	281.338	0.063		281.338	0.125		281.338	0.099		281.323	0.034		281.323	0.098		281.338	0.13		281.338	0.082		281.323	0.098		281.338	0.157			281.334	0.109		281.331	0.068		281.514	0.093		281.343	0.099		281.354	0.109		281.33	0.113		281.327	0.135
	281.541	0.06		281.541	0.126		281.542	0.096		281.526	0.034		281.526	0.105		281.542	0.129		281.541	0.082		281.526	0.105		281.542	0.158			281.538	0.109		281.534	0.068		281.717	0.092		281.547	0.098		281.558	0.111		281.533	0.115		281.53	0.133
	281.744	0.057		281.745	0.126		281.745	0.093		281.729	0.033		281.729	0.115		281.745	0.127		281.744	0.08		281.729	0.115		281.745	0.157			281.741	0.108		281.737	0.067		281.92	0.091		281.75	0.097		281.761	0.113		281.736	0.118		281.733	0.131
	281.947	0.055		281.948	0.126		281.948	0.09		281.932	0.033		281.932	0.121		281.948	0.124		281.947	0.079		281.932	0.121		281.948	0.157			281.944	0.107		281.94	0.067		282.123	0.091		281.953	0.097		281.964	0.114		281.939	0.12		281.936	0.129
	282.15	0.052		282.151	0.125		282.151	0.088		282.135	0.033		282.135	0.128		282.151	0.121		282.151	0.077		282.135	0.128		282.151	0.156			282.147	0.106		282.143	0.067		282.326	0.09		282.156	0.096		282.167	0.115		282.143	0.121		282.139	0.127
	282.354	0.05		282.354	0.123		282.354	0.085		282.338	0.033		282.338	0.133		282.354	0.117		282.354	0.075		282.338	0.133		282.354	0.154			282.35	0.105		282.346	0.067		282.53	0.089		282.359	0.096		282.37	0.116		282.346	0.123		282.342	0.126
	282.557	0.048		282.557	0.121		282.557	0.083		282.541	0.034		282.541	0.138		282.557	0.114		282.557	0.072		282.541	0.138		282.557	0.153			282.553	0.104		282.565	0.067		282.733	0.089		282.562	0.096		282.573	0.117		282.549	0.125		282.545	0.124
	282.76	0.046		282.76	0.119		282.76	0.081		282.744	0.035		282.744	0.141		282.76	0.11		282.76	0.07		282.744	0.141		282.76	0.151			282.756	0.103		282.768	0.067		282.936	0.088		282.766	0.096		282.776	0.117		282.752	0.126		282.749	0.123
	282.963	0.044		282.963	0.117		282.963	0.079		282.947	0.037		282.947	0.144		282.963	0.106		282.963	0.067		282.947	0.144		282.963	0.149			282.959	0.102		282.971	0.068		283.139	0.088		282.969	0.096		282.979	0.117		282.955	0.127		282.952	0.122
	283.166	0.042		283.166	0.114		283.166	0.077		283.15	0.039		283.15	0.145		283.166	0.102		283.166	0.065		283.15	0.145		283.166	0.147			283.162	0.1		283.174	0.069		283.342	0.087		283.172	0.096		283.182	0.116		283.158	0.128		283.155	0.121
	283.369	0.04		283.369	0.111		283.369	0.075		283.353	0.043		283.354	0.146		283.369	0.099		283.369	0.063		283.354	0.146		283.369	0.144			283.365	0.099		283.377	0.07		283.545	0.087		283.375	0.096		283.385	0.115		283.361	0.129		283.358	0.12
	283.572	0.039		283.572	0.108		283.572	0.073		283.557	0.047		283.557	0.145		283.572	0.095		283.572	0.06		283.557	0.145		283.572	0.142			283.568	0.097		283.58	0.071		283.748	0.087		283.578	0.096		283.588	0.114		283.564	0.129		283.561	0.119
	283.775	0.037		283.775	0.105		283.775	0.072		283.76	0.052		283.76	0.144		283.775	0.091		283.775	0.058		283.76	0.144		283.775	0.139			283.771	0.096		283.783	0.072		283.951	0.087		283.781	0.097		283.791	0.113		283.767	0.129		283.764	0.118
	283.978	0.036		283.978	0.102		283.978	0.07		283.963	0.058		283.963	0.141		283.978	0.088		283.978	0.055		283.963	0.141		283.978	0.137			283.974	0.095		283.986	0.074		284.154	0.088		283.984	0.097		283.994	0.112		283.97	0.129		283.967	0.117
	284.181	0.035		284.181	0.099		284.182	0.069		284.166	0.065		284.166	0.138		284.182	0.085		284.181	0.054		284.166	0.138		284.182	0.134			284.177	0.094		284.189	0.076		284.357	0.088		284.187	0.098		284.198	0.11		284.173	0.129		284.17	0.116
	284.384	0.034		284.385	0.096		284.385	0.068		284.369	0.072		284.369	0.134		284.385	0.082		284.384	0.051		284.369	0.134		284.385	0.132			284.381	0.093		284.392	0.078		284.56	0.089		284.39	0.099		284.401	0.109		284.376	0.128		284.373	0.115
	284.587	0.033		284.588	0.093		284.588	0.067		284.572	0.08		284.572	0.13		284.588	0.08		284.588	0.05		284.572	0.13		284.588	0.13			284.584	0.092		284.596	0.081		284.763	0.09		284.593	0.101		284.604	0.107		284.579	0.127		284.576	0.115
	284.79	0.032		284.791	0.091		284.791	0.066		284.775	0.088		284.775	0.125		284.791	0.077		284.791	0.048		284.775	0.125		284.791	0.127			284.787	0.091		284.799	0.084		284.966	0.091		284.796	0.102		284.807	0.105		284.783	0.125		284.779	0.114
	284.994	0.031		284.994	0.088		284.994	0.065		284.978	0.096		284.978	0.121		284.994	0.075		284.994	0.046		284.978	0.121		284.994	0.125			284.99	0.09		285.002	0.087		285.17	0.093		284.999	0.104		285.01	0.104		284.986	0.124		284.982	0.113
	285.197	0.03		285.197	0.086		285.197	0.064		285.181	0.104		285.181	0.116		285.197	0.073		285.197	0.045		285.181	0.116		285.197	0.123			285.193	0.089		285.205	0.09		285.373	0.094		285.202	0.106		285.213	0.101		285.189	0.123		285.185	0.113
	285.4	0.029		285.4	0.084		285.4	0.064		285.384	0.111		285.384	0.111		285.4	0.071		285.4	0.044		285.384	0.111		285.4	0.121			285.396	0.088		285.408	0.093		285.576	0.096		285.406	0.108		285.416	0.1		285.392	0.121		285.389	0.112
	285.603	0.028		285.603	0.082		285.603	0.063		285.587	0.118		285.587	0.106		285.603	0.07		285.603	0.043		285.587	0.106		285.603	0.12			285.599	0.088		285.611	0.096		285.779	0.098		285.609	0.11		285.619	0.098		285.595	0.119		285.592	0.111
	285.806	0.028		285.806	0.081		285.806	0.063		285.79	0.124		285.79	0.102		285.806	0.068		285.806	0.042		285.79	0.102		285.806	0.118			285.802	0.087		285.814	0.099		285.982	0.101		285.812	0.112		285.822	0.097		285.798	0.118		285.795	0.111
	286.009	0.027		286.009	0.079		286.009	0.063		285.993	0.128		285.994	0.098		286.009	0.066		286.009	0.04		285.994	0.098		286.009	0.117			286.005	0.086		286.017	0.102		286.185	0.103		286.015	0.116		286.025	0.096		286.001	0.116		285.998	0.111
	286.212	0.026		286.212	0.078		286.212	0.062		286.197	0.131		286.197	0.094		286.212	0.066		286.212	0.04		286.197	0.094		286.212	0.115			286.208	0.086		286.22	0.103		286.388	0.106		286.218	0.119		286.228	0.094		286.204	0.115		286.201	0.11
	286.415	0.025		286.415	0.076		286.415	0.063		286.4	0.133		286.4	0.09		286.415	0.065		286.415	0.039		286.4	0.09		286.415	0.114			286.411	0.085		286.423	0.105		286.591	0.109		286.421	0.121		286.431	0.093		286.407	0.113		286.404	0.11
	286.618	0.025		286.618	0.075		286.618	0.063		286.603	0.133		286.603	0.087		286.618	0.064		286.618	0.038		286.603	0.087		286.619	0.112			286.614	0.085		286.626	0.106		286.794	0.112		286.624	0.124		286.634	0.092		286.61	0.112		286.607	0.109
	286.821	0.024		286.821	0.074		286.821	0.064		286.806	0.132		286.806	0.084		286.821	0.064		286.821	0.037		286.806	0.084		286.822	0.111			286.817	0.084		286.829	0.106		286.997	0.115		286.827	0.126		286.838	0.091		286.813	0.11		286.81	0.109
	287.024	0.023		287.025	0.073		287.025	0.065		287.009	0.13		287.009	0.081		287.025	0.064		287.024	0.036		287.009	0.081		287.025	0.11			287.021	0.084		287.032	0.106		287.2	0.119		287.03	0.128		287.041	0.09		287.017	0.109		287.013	0.109
	287.227	0.022		287.228	0.072		287.228	0.066		287.212	0.127		287.212	0.079		287.228	0.064		287.227	0.035		287.212	0.079		287.228	0.109			287.224	0.084		287.235	0.106		287.403	0.121		287.233	0.13		287.244	0.089		287.22	0.108		287.216	0.109
	287.43	0.022		287.431	0.071		287.431	0.068		287.415	0.123		287.415	0.077		287.431	0.065		287.431	0.034		287.415	0.077		287.431	0.108			287.427	0.083		287.439	0.105		287.606	0.123		287.436	0.132		287.447	0.088		287.423	0.107		287.419	0.109
	287.634	0.021		287.634	0.07		287.634	0.07		287.618	0.118		287.618	0.075		287.634	0.066		287.634	0.033		287.618	0.075		287.634	0.108			287.63	0.083		287.642	0.103		287.81	0.125		287.639	0.133		287.65	0.088		287.626	0.106		287.622	0.11
	287.837	0.021		287.837	0.069		287.837	0.073		287.821	0.112		287.821	0.073		287.837	0.068		287.837	0.033		287.821	0.073		287.837	0.107			287.833	0.082		287.845	0.102		288.013	0.126		287.842	0.134		287.853	0.087		287.829	0.105		287.825	0.111
	288.04	0.02		288.04	0.068		288.04	0.076		288.024	0.107		288.024	0.072		288.04	0.07		288.04	0.032		288.024	0.072		288.04	0.106			288.036	0.082		288.048	0.101		288.216	0.127		288.046	0.134		288.056	0.086		288.032	0.104		288.029	0.111
	288.243	0.02		288.243	0.067		288.243	0.079		288.227	0.099		288.227	0.07		288.243	0.073		288.243	0.031		288.227	0.07		288.243	0.105			288.239	0.082		288.251	0.099		288.419	0.128		288.249	0.134		288.259	0.085		288.235	0.103		288.232	0.112
	288.446	0.019		288.446	0.066		288.446	0.083		288.43	0.094		288.43	0.07		288.446	0.076		288.446	0.031		288.43	0.07		288.446	0.105			288.442	0.082		288.454	0.097		288.622	0.128		288.452	0.134		288.462	0.085		288.438	0.102		288.435	0.114
	288.649	0.019		288.649	0.065		288.649	0.087		288.633	0.088		288.634	0.07		288.649	0.079		288.649	0.03		288.634	0.07		288.649	0.104			288.645	0.081		288.657	0.096		288.825	0.127		288.655	0.133		288.665	0.084		288.641	0.102		288.638	0.115
	288.852	0.02		288.852	0.064		288.852	0.091		288.836	0.084		288.837	0.07		288.852	0.084		288.852	0.03		288.837	0.07		288.852	0.103			288.848	0.081		288.86	0.094		289.028	0.127		288.858	0.132		288.868	0.084		288.845	0.101		288.841	0.117
	289.055	0.02		289.055	0.064		289.055	0.096		289.04	0.079		289.04	0.071		289.055	0.088		289.055	0.029		289.04	0.071		289.055	0.103			289.051	0.08		289.063	0.092		289.231	0.125		289.061	0.13		289.071	0.083		289.048	0.1		289.044	0.118
	289.258	0.021		289.258	0.063		289.258	0.101		289.243	0.075		289.243	0.073		289.258	0.093		289.258	0.028		289.243	0.073		289.258	0.102			289.254	0.08		289.266	0.09		289.434	0.124		289.264	0.129		289.274	0.082		289.251	0.1		289.247	0.121
	289.461	0.021		289.461	0.063		289.461	0.106		289.446	0.072		289.446	0.075		289.461	0.099		289.461	0.028		289.446	0.075		289.462	0.101			289.457	0.079		289.469	0.089		289.637	0.122		289.467	0.127		289.478	0.082		289.454	0.099		289.45	0.123
	289.664	0.022		289.665	0.063		289.665	0.111		289.649	0.068		289.649	0.078		289.665	0.105		289.664	0.028		289.649	0.078		289.665	0.101			289.661	0.079		289.672	0.088		289.84	0.12		289.67	0.125		289.681	0.082		289.657	0.098		289.653	0.126
	289.867	0.024		289.868	0.062		289.868	0.116		289.852	0.065		289.852	0.082		289.868	0.111		289.867	0.027		289.852	0.082		289.868	0.1			289.864	0.078		289.875	0.086		290.043	0.118		289.873	0.123		289.884	0.081		289.86	0.098		289.856	0.129
	290.07	0.027		290.071	0.062		290.071	0.12		290.055	0.062		290.055	0.087		290.071	0.116		290.071	0.027		290.055	0.087		290.071	0.1			290.067	0.078		290.079	0.085		290.246	0.116		290.076	0.12		290.087	0.081		290.063	0.097		290.059	0.132
	290.274	0.029		290.274	0.062		290.274	0.124		290.274	0.06		290.258	0.092		290.274	0.122		290.274	0.027		290.258	0.092		290.274	0.099			290.27	0.078		290.282	0.084		290.45	0.114		290.279	0.118		290.29	0.081		290.266	0.097		290.262	0.135
	290.477	0.033		290.477	0.063		290.477	0.127		290.477	0.057		290.461	0.099		290.477	0.127		290.477	0.027		290.461	0.099		290.477	0.099			290.473	0.077		290.485	0.083		290.653	0.112		290.482	0.116		290.493	0.081		290.469	0.096		290.465	0.138
	290.68	0.037		290.68	0.063		290.68	0.13		290.68	0.055		290.664	0.106		290.68	0.133		290.68	0.027		290.664	0.106		290.68	0.098			290.676	0.077		290.688	0.082		290.856	0.11		290.686	0.114		290.696	0.081		290.672	0.096		290.669	0.141
	290.883	0.041		290.883	0.064		290.883	0.132		290.883	0.054		290.867	0.113		290.883	0.137		290.883	0.028		290.867	0.113		290.883	0.097			290.879	0.077		290.891	0.081		291.059	0.108		290.889	0.112		290.899	0.081		290.875	0.095		290.872	0.144
	291.086	0.046		291.086	0.065		291.086	0.133		291.086	0.052		291.07	0.121		291.086	0.141		291.086	0.028		291.07	0.121		291.086	0.097			291.082	0.077		291.094	0.08		291.262	0.106		291.092	0.111		291.102	0.081		291.078	0.095		291.075	0.148
	291.289	0.052		291.289	0.066		291.289	0.133		291.289	0.052		291.274	0.129		291.289	0.144		291.289	0.03		291.274	0.129		291.289	0.096			291.285	0.076		291.297	0.079		291.465	0.105		291.295	0.109		291.305	0.081		291.281	0.094		291.278	0.15
	291.492	0.058		291.492	0.067		291.492	0.133		291.492	0.051		291.477	0.137		291.492	0.145		291.492	0.031		291.477	0.137		291.492	0.096			291.488	0.076		291.5	0.078		291.668	0.103		291.498	0.108		291.508	0.081		291.485	0.094		291.481	0.153
	291.695	0.064		291.695	0.069		291.695	0.131		291.695	0.052		291.68	0.144		291.695	0.146		291.695	0.033		291.68	0.144		291.695	0.096			291.691	0.076		291.703	0.078		291.871	0.102		291.701	0.107		291.711	0.081		291.688	0.094		291.684	0.155
	291.898	0.07		291.898	0.072		291.898	0.129		291.898	0.053		291.883	0.15		291.898	0.146		291.898	0.035		291.883	0.15		291.898	0.096			291.894	0.076		291.906	0.077		292.074	0.1		291.904	0.106		291.914	0.082		291.891	0.094		291.887	0.157
	292.101	0.076		292.101	0.074		292.101	0.126		292.101	0.055		292.086	0.156		292.101	0.145		292.101	0.038		292.086	0.156		292.102	0.095			292.097	0.077		292.109	0.076		292.277	0.099		292.107	0.105		292.118	0.082		292.094	0.093		292.09	0.159
	292.304	0.081		292.304	0.077		292.305	0.123		292.304	0.057		292.289	0.16		292.305	0.144		292.304	0.042		292.289	0.16		292.305	0.095			292.3	0.077		292.313	0.075		292.48	0.098		292.31	0.105		292.321	0.083		292.297	0.093		292.293	0.16
	292.507	0.086		292.508	0.081		292.508	0.119		292.507	0.061		292.492	0.162		292.508	0.141		292.507	0.046		292.492	0.162		292.508	0.095			292.504	0.078		292.516	0.075		292.683	0.097		292.513	0.104		292.524	0.084		292.5	0.093		292.496	0.16
	292.71	0.091		292.711	0.084		292.711	0.115		292.711	0.066		292.695	0.164		292.711	0.136		292.711	0.05		292.695	0.164		292.711	0.095			292.707	0.078		292.719	0.075		292.886	0.097		292.716	0.104		292.727	0.085		292.703	0.094		292.699	0.16
	292.914	0.094		292.914	0.09		292.914	0.111		292.914	0.071		292.898	0.163		292.914	0.132		292.914	0.055		292.898	0.163		292.914	0.096			292.91	0.078		292.922	0.075		293.09	0.097		292.919	0.104		292.93	0.086		292.906	0.094		292.902	0.159
	293.117	0.096		293.117	0.094		293.117	0.104		293.117	0.077		293.101	0.162		293.117	0.127		293.117	0.061		293.101	0.162		293.117	0.096			293.113	0.079		293.125	0.075		293.293	0.097		293.122	0.104		293.133	0.087		293.109	0.094		293.105	0.158
	293.32	0.098		293.32	0.098		293.32	0.1		293.32	0.084		293.304	0.159		293.32	0.123		293.32	0.066		293.304	0.159		293.32	0.097			293.316	0.08		293.328	0.075		293.496	0.097		293.326	0.105		293.336	0.089		293.312	0.095		293.308	0.156
	293.523	0.098		293.523	0.103		293.523	0.096		293.523	0.092		293.507	0.156		293.523	0.118		293.523	0.072		293.507	0.156		293.523	0.097			293.519	0.081		293.531	0.076		293.699	0.097		293.529	0.105		293.539	0.09		293.515	0.096		293.512	0.154
	293.726	0.097		293.726	0.107		293.726	0.093		293.726	0.1		293.71	0.151		293.726	0.113		293.726	0.081		293.71	0.151		293.726	0.098			293.722	0.082		293.734	0.077		293.902	0.098		293.732	0.106		293.742	0.092		293.718	0.096		293.715	0.151
	293.929	0.095		293.929	0.111		293.929	0.09		293.929	0.113		293.914	0.146		293.929	0.109		293.929	0.086		293.914	0.146		293.929	0.099			293.925	0.083		293.937	0.078		294.105	0.099		293.935	0.108		293.946	0.094		293.922	0.097		293.918	0.149
	294.132	0.092		294.132	0.114		294.132	0.087		294.132	0.121		294.117	0.14		294.132	0.105		294.132	0.091		294.117	0.14		294.132	0.1			294.128	0.084		294.14	0.08		294.308	0.1		294.138	0.109		294.149	0.096		294.125	0.099		294.121	0.146
	294.335	0.089		294.335	0.118		294.335	0.084		294.335	0.129		294.32	0.134		294.335	0.101		294.335	0.096		294.32	0.134		294.335	0.102			294.331	0.085		294.343	0.082		294.511	0.102		294.341	0.111		294.352	0.097		294.328	0.1		294.324	0.143
	294.538	0.085		294.538	0.12		294.538	0.081		294.538	0.136		294.523	0.129		294.538	0.097		294.538	0.099		294.523	0.129		294.538	0.103			294.534	0.087		294.546	0.084		294.714	0.104		294.544	0.113		294.555	0.099		294.531	0.101		294.527	0.141
	294.741	0.081		294.741	0.123		294.741	0.079		294.741	0.142		294.726	0.12		294.741	0.094		294.741	0.102		294.726	0.12		294.742	0.105			294.737	0.088		294.749	0.086		294.917	0.106		294.747	0.115		294.758	0.101		294.734	0.103		294.73	0.138
	294.944	0.077		294.944	0.124		294.945	0.078		294.944	0.147		294.929	0.115		294.945	0.092		294.944	0.104		294.929	0.115		294.945	0.106			294.94	0.09		294.953	0.089		295.12	0.108		294.95	0.118		294.961	0.103		294.937	0.105		294.933	0.135
	295.147	0.073		295.148	0.125		295.148	0.076		295.147	0.151		295.132	0.111		295.148	0.09		295.147	0.105		295.132	0.111		295.148	0.108			295.144	0.091		295.156	0.092		295.323	0.111		295.153	0.12		295.164	0.105		295.14	0.107		295.136	0.133
	295.35	0.069		295.351	0.125		295.351	0.075		295.351	0.153		295.335	0.107		295.351	0.087		295.351	0.105		295.335	0.107		295.351	0.11			295.347	0.093		295.359	0.095		295.526	0.114		295.356	0.123		295.367	0.107		295.343	0.109		295.339	0.13
	295.553	0.065		295.554	0.125		295.554	0.075		295.554	0.153		295.538	0.104		295.554	0.086		295.554	0.105		295.538	0.104		295.554	0.113			295.55	0.094		295.562	0.098		295.73	0.117		295.559	0.126		295.57	0.109		295.546	0.111		295.542	0.129
	295.757	0.061		295.757	0.123		295.757	0.074		295.757	0.152		295.741	0.101		295.757	0.085		295.757	0.103		295.741	0.101		295.757	0.115			295.753	0.096		295.765	0.102		295.933	0.121		295.762	0.128		295.773	0.11		295.749	0.113		295.745	0.127
	295.96	0.058		295.96	0.122		295.96	0.074		295.96	0.15		295.944	0.099		295.96	0.084		295.96	0.101		295.944	0.099		295.96	0.118			295.956	0.098		295.968	0.105		296.136	0.124		295.966	0.13		295.976	0.111		295.952	0.115		295.949	0.125
	296.163	0.055		296.163	0.119		296.163	0.075		296.163	0.146		296.147	0.099		296.163	0.084		296.163	0.098		296.147	0.099		296.163	0.121			296.159	0.099		296.171	0.107		296.339	0.126		296.169	0.133		296.179	0.112		296.155	0.117		296.152	0.123
	296.366	0.052		296.366	0.117		296.366	0.075		296.366	0.142		296.35	0.099		296.366	0.085		296.366	0.095		296.35	0.099		296.366	0.124			296.362	0.1		296.374	0.109		296.542	0.129		296.372	0.135		296.382	0.113		296.359	0.119		296.355	0.122
	296.569	0.05		296.569	0.113		296.569	0.076		296.569	0.136		296.553	0.099		296.569	0.086		296.569	0.091		296.553	0.099		296.569	0.127			296.565	0.102		296.577	0.111		296.745	0.13		296.575	0.136		296.586	0.113		296.562	0.121		296.558	0.121
	296.772	0.048		296.772	0.11		296.772	0.078		296.772	0.13		296.757	0.102		296.772	0.088		296.772	0.088		296.757	0.102		296.772	0.13			296.768	0.103		296.78	0.113		296.948	0.132		296.778	0.136		296.789	0.113		296.765	0.123		296.761	0.12
	296.975	0.045		296.975	0.106		296.975	0.081		296.975	0.124		296.96	0.105		296.975	0.091		296.975	0.084		296.96	0.105		296.975	0.133			296.971	0.104		296.983	0.114		297.151	0.133		296.981	0.137		296.992	0.113		296.968	0.124		296.964	0.119
	297.178	0.043		297.178	0.103		297.178	0.084		297.178	0.118		297.163	0.109		297.178	0.094		297.178	0.08		297.163	0.109		297.178	0.136			297.174	0.105		297.186	0.114		297.354	0.133		297.184	0.137		297.195	0.112		297.171	0.125		297.167	0.118
	297.381	0.042		297.381	0.099		297.381	0.087		297.381	0.113		297.366	0.114		297.381	0.098		297.381	0.076		297.366	0.114		297.382	0.139			297.377	0.105		297.389	0.114		297.557	0.133		297.387	0.136		297.398	0.112		297.374	0.126		297.37	0.118
	297.584	0.04		297.584	0.096		297.584	0.091		297.584	0.107		297.569	0.12		297.585	0.102		297.584	0.073		297.569	0.12		297.585	0.142			297.58	0.106		297.593	0.114		297.76	0.132		297.59	0.135		297.601	0.111		297.577	0.127		297.573	0.118
	297.787	0.039		297.788	0.093		297.788	0.095		297.787	0.102		297.772	0.126		297.788	0.108		297.787	0.069		297.772	0.126		297.788	0.144			297.783	0.106		297.796	0.113		297.963	0.131		297.793	0.133		297.804	0.109		297.78	0.127		297.776	0.118
	297.99	0.037		297.991	0.089		297.991	0.1		297.99	0.097		297.975	0.133		297.991	0.113		297.991	0.066		297.975	0.133		297.991	0.147			297.987	0.106		297.999	0.112		298.166	0.129		297.996	0.132		298.007	0.108		297.983	0.127		297.979	0.118
	298.194	0.037		298.194	0.087		298.194	0.105		298.194	0.093		298.178	0.14		298.194	0.119		298.194	0.063		298.178	0.14		298.194	0.149			298.19	0.106		298.202	0.111		298.37	0.127		298.199	0.13		298.21	0.106		298.186	0.127		298.182	0.119
	298.397	0.036		298.397	0.084		298.397	0.11		298.397	0.09		298.381	0.147		298.397	0.125		298.397	0.06		298.381	0.147		298.397	0.151			298.393	0.106		298.405	0.109		298.573	0.125		298.402	0.128		298.413	0.103		298.389	0.127		298.385	0.12
	298.6	0.035		298.6	0.081		298.6	0.115		298.6	0.087		298.584	0.153		298.6	0.131		298.6	0.058		298.584	0.153		298.6	0.153			298.596	0.105		298.608	0.107		298.776	0.123		298.605	0.126		298.616	0.102		298.592	0.126		298.588	0.121
	298.803	0.034		298.803	0.079		298.803	0.12		298.803	0.085		298.787	0.159		298.803	0.136		298.803	0.056		298.787	0.159		298.803	0.154			298.799	0.104		298.811	0.105		298.979	0.121		298.809	0.124		298.819	0.1		298.795	0.125		298.792	0.123
	299.006	0.034		299.006	0.077		299.006	0.125		299.006	0.084		298.99	0.163		299.006	0.141		299.006	0.054		298.99	0.163		299.006	0.156			299.002	0.103		299.014	0.103		299.182	0.119		299.012	0.122		299.022	0.098		298.998	0.124		298.995	0.124
	299.209	0.035		299.209	0.075		299.209	0.129		299.209	0.084		299.193	0.167		299.209	0.147		299.209	0.052		299.193	0.167		299.209	0.156			299.205	0.102		299.217	0.101		299.385	0.118		299.215	0.12		299.226	0.097		299.202	0.122		299.198	0.126
	299.412	0.035		299.412	0.074		299.412	0.132		299.412	0.084		299.397	0.169		299.412	0.15		299.412	0.05		299.397	0.169		299.412	0.156			299.408	0.101		299.42	0.1		299.588	0.116		299.418	0.119		299.429	0.095		299.405	0.121		299.401	0.128
	299.615	0.036		299.615	0.072		299.615	0.135		299.615	0.086		299.6	0.17		299.615	0.152		299.615	0.049		299.6	0.17		299.615	0.156			299.611	0.099		299.623	0.098		299.791	0.115		299.621	0.118		299.632	0.094		299.608	0.119		299.604	0.13
	299.818	0.038		299.818	0.07		299.818	0.136		299.818	0.088		299.803	0.169		299.818	0.153		299.818	0.047		299.803	0.169		299.818	0.154			299.814	0.098		299.826	0.097		299.994	0.114		299.824	0.118		299.835	0.093		299.811	0.118		299.807	0.135
	300.021	0.04		300.021	0.07		300.021	0.136		300.021	0.092		300.006	0.167		300.021	0.152		300.021	0.046		300.006	0.167		300.022	0.153			300.017	0.097		300.029	0.096		300.197	0.113		300.027	0.117		300.038	0.092		300.029	0.116		300.01	0.138
	300.224	0.043		300.224	0.069		300.225	0.135		300.224	0.099		300.209	0.164		300.225	0.151		300.224	0.044		300.209	0.164		300.225	0.151			300.22	0.095		300.233	0.095		300.4	0.112		300.23	0.117		300.241	0.091		300.233	0.114		300.213	0.141
	300.427	0.046		300.428	0.068		300.428	0.133		300.427	0.105		300.412	0.16		300.428	0.148		300.427	0.043		300.412	0.16		300.428	0.149			300.423	0.094		300.436	0.094		300.603	0.112		300.433	0.118		300.444	0.09		300.436	0.112		300.416	0.144
	300.63	0.053		300.631	0.068		300.631	0.13		300.631	0.111		300.615	0.156		300.631	0.145		300.631	0.042		300.615	0.156		300.631	0.147			300.627	0.093		300.639	0.094		300.806	0.113		300.636	0.118		300.647	0.089		300.639	0.111		300.619	0.148
	300.833	0.058		300.834	0.067		300.834	0.127		300.834	0.118		300.818	0.152		300.834	0.142		300.834	0.041		300.818	0.152		300.834	0.144			300.83	0.091		300.842	0.093		301.01	0.114		300.839	0.12		300.85	0.088		300.842	0.109		300.822	0.151
	301.037	0.064		301.037	0.068		301.037	0.123		301.037	0.126		301.021	0.147		301.037	0.138		301.037	0.04		301.021	0.147		301.037	0.142			301.033	0.09		301.045	0.094		301.213	0.115		301.042	0.121		301.053	0.088		301.045	0.108		301.025	0.155
	301.24	0.07		301.24	0.068		301.24	0.119		301.24	0.133		301.224	0.141		301.24	0.133		301.24	0.04		301.224	0.141		301.24	0.139			301.251	0.089		301.248	0.094		301.416	0.116		301.246	0.122		301.256	0.088		301.248	0.107		301.229	0.159
	301.443	0.077		301.443	0.069		301.443	0.115		301.443	0.139		301.427	0.137		301.443	0.129		301.443	0.04		301.427	0.137		301.443	0.136			301.454	0.088		301.451	0.095		301.619	0.118		301.449	0.124		301.459	0.087		301.451	0.106		301.432	0.161
	301.646	0.084		301.646	0.07		301.646	0.111		301.646	0.145		301.63	0.134		301.646	0.125		301.646	0.04		301.63	0.134		301.646	0.133			301.658	0.087		301.654	0.096		301.822	0.12		301.652	0.126		301.662	0.087		301.654	0.105		301.635	0.164
	301.849	0.091		301.849	0.072		301.849	0.108		301.849	0.15		301.833	0.132		301.849	0.121		301.849	0.04		301.833	0.132		301.849	0.131			301.861	0.085		301.857	0.097		302.025	0.122		301.855	0.128		301.866	0.087		301.857	0.104		301.838	0.166
	302.052	0.098		302.052	0.073		302.052	0.104		302.052	0.153		302.037	0.13		302.052	0.118		302.052	0.041		302.037	0.13		302.052	0.128			302.064	0.084		302.06	0.099		302.228	0.124		302.058	0.13		302.069	0.088		302.06	0.103		302.041	0.167
	302.255	0.104		302.255	0.076		302.255	0.102		302.255	0.156		302.24	0.13		302.255	0.115		302.255	0.042		302.24	0.13		302.255	0.126			302.267	0.084		302.263	0.102		302.431	0.126		302.261	0.132		302.272	0.088		302.263	0.102		302.244	0.168
	302.458	0.11		302.458	0.078		302.458	0.099		302.458	0.156		302.443	0.13		302.458	0.113		302.458	0.044		302.443	0.13		302.458	0.123			302.47	0.082		302.466	0.104		302.634	0.129		302.464	0.134		302.475	0.088		302.466	0.102		302.447	0.168
	302.661	0.115		302.661	0.081		302.661	0.097		302.661	0.156		302.646	0.131		302.661	0.112		302.661	0.046		302.646	0.131		302.661	0.121			302.673	0.082		302.669	0.107		302.837	0.131		302.667	0.135		302.678	0.089		302.669	0.101		302.65	0.167
	302.864	0.118		302.864	0.085		302.864	0.096		302.864	0.154		302.849	0.133		302.865	0.111		302.864	0.049		302.849	0.133		302.865	0.119			302.876	0.081		302.873	0.11		303.04	0.133		302.87	0.137		302.881	0.09		302.873	0.101		302.853	0.166
	303.067	0.121		303.067	0.088		303.068	0.094		303.067	0.151		303.052	0.135		303.068	0.111		303.067	0.053		303.052	0.135		303.068	0.117			303.079	0.08		303.076	0.113		303.243	0.135		303.073	0.138		303.084	0.091		303.076	0.1		303.056	0.164
	303.27	0.123		303.271	0.093		303.271	0.094		303.27	0.148		303.255	0.139		303.271	0.112		303.27	0.057		303.255	0.139		303.271	0.115			303.282	0.079		303.279	0.116		303.446	0.137		303.276	0.139		303.288	0.092		303.279	0.1		303.26	0.162
	303.473	0.123		303.474	0.097		303.474	0.094		303.474	0.144		303.458	0.142		303.474	0.113		303.474	0.062		303.458	0.142		303.474	0.113			303.485	0.079		303.482	0.119		303.65	0.138		303.479	0.14		303.491	0.093		303.482	0.1		303.463	0.159
	303.677	0.122		303.677	0.103		303.677	0.096		303.677	0.139		303.661	0.147		303.677	0.115		303.677	0.068		303.661	0.147		303.677	0.112			303.688	0.078		303.685	0.122		303.853	0.138		303.682	0.14		303.694	0.095		303.685	0.1		303.666	0.157
	303.88	0.12		303.88	0.108		303.88	0.097		303.88	0.136		303.864	0.151		303.88	0.118		303.88	0.074		303.864	0.151		303.88	0.111			303.891	0.078		303.888	0.124		304.056	0.139		303.885	0.14		303.897	0.096		303.888	0.1		303.869	0.154
	304.083	0.117		304.083	0.113		304.083	0.099		304.083	0.132		304.067	0.155		304.083	0.121		304.083	0.081		304.067	0.155		304.083	0.109			304.094	0.077		304.091	0.126		304.259	0.138		304.089	0.14		304.1	0.098		304.091	0.1		304.072	0.151
	304.286	0.113		304.286	0.118		304.286	0.102		304.286	0.129		304.27	0.159		304.286	0.125		304.286	0.087		304.27	0.159		304.286	0.108			304.297	0.077		304.294	0.127		304.462	0.138		304.292	0.14		304.303	0.1		304.294	0.1		304.276	0.149
	304.489	0.109		304.489	0.122		304.489	0.105		304.489	0.126		304.473	0.163		304.489	0.129		304.489	0.094		304.473	0.163		304.489	0.107			304.501	0.076		304.497	0.129		304.665	0.137		304.495	0.139		304.506	0.102		304.497	0.101		304.479	0.147
	304.692	0.104		304.692	0.125		304.692	0.108		304.692	0.125		304.677	0.166		304.692	0.133		304.692	0.101		304.677	0.166		304.692	0.106			304.704	0.076		304.701	0.129		304.868	0.136		304.698	0.139		304.709	0.105		304.7	0.102		304.682	0.145
	304.895	0.099		304.895	0.128		304.895	0.112		304.895	0.124		304.88	0.169		304.895	0.137		304.895	0.107		304.88	0.169		304.895	0.105			304.907	0.076		304.904	0.129		305.071	0.135		304.901	0.139		304.912	0.107		304.903	0.102		304.885	0.143
	305.098	0.094		305.098	0.13		305.098	0.116		305.098	0.124		305.083	0.171		305.098	0.141		305.098	0.113		305.083	0.171		305.098	0.104			305.11	0.076		305.107	0.129		305.274	0.135		305.104	0.138		305.115	0.109		305.106	0.103		305.088	0.142
	305.301	0.089		305.301	0.131		305.301	0.12		305.301	0.125		305.286	0.173		305.301	0.144		305.301	0.118		305.286	0.173		305.301	0.103			305.313	0.075		305.31	0.129		305.477	0.134		305.307	0.138		305.319	0.112		305.309	0.105		305.291	0.142
	305.504	0.085		305.504	0.131		305.504	0.124		305.504	0.127		305.489	0.173		305.505	0.147		305.504	0.122		305.489	0.173		305.505	0.103			305.516	0.076		305.513	0.129		305.68	0.133		305.51	0.138		305.522	0.114		305.513	0.106		305.494	0.141
	305.707	0.081		305.708	0.13		305.708	0.128		305.707	0.129		305.692	0.173		305.708	0.151		305.707	0.125		305.692	0.173		305.708	0.102			305.719	0.076		305.716	0.128		305.883	0.133		305.713	0.138		305.725	0.115		305.716	0.108		305.697	0.142
	305.91	0.077		305.911	0.129		305.911	0.131		305.91	0.132		305.895	0.172		305.911	0.152		305.91	0.127		305.895	0.172		305.911	0.101			305.922	0.076		305.919	0.127		306.087	0.133		305.916	0.139		305.928	0.117		305.919	0.109		305.9	0.142
	306.113	0.073		306.114	0.124		306.114	0.135		306.114	0.136		306.098	0.171		306.114	0.153		306.114	0.128		306.098	0.171		306.114	0.101			306.125	0.076		306.122	0.127		306.29	0.133		306.119	0.139		306.131	0.118		306.122	0.111		306.103	0.144
	306.317	0.071		306.317	0.121		306.317	0.136		306.317	0.14		306.301	0.17		306.317	0.154		306.317	0.128		306.301	0.17		306.317	0.1			306.328	0.077		306.325	0.126		306.493	0.134		306.322	0.141		306.334	0.119		306.325	0.114		306.306	0.146
	306.52	0.069		306.52	0.117		306.52	0.137		306.52	0.144		306.504	0.168		306.52	0.153		306.52	0.126		306.504	0.168		306.52	0.099			306.531	0.078		306.528	0.126		306.696	0.135		306.526	0.142		306.537	0.12		306.528	0.116		306.509	0.148
	306.723	0.067		306.723	0.114		306.723	0.138		306.723	0.148		306.707	0.167		306.723	0.153		306.723	0.124		306.707	0.167		306.723	0.099			306.734	0.079		306.731	0.126		306.899	0.137		306.729	0.143		306.74	0.12		306.731	0.118		306.712	0.151
	306.926	0.066		306.926	0.109		306.926	0.137		306.926	0.154		306.91	0.165		306.926	0.151		306.926	0.119		306.91	0.165		306.926	0.099			306.937	0.08		306.934	0.127		307.103	0.139		306.932	0.145		306.943	0.12		306.934	0.122		306.916	0.154
	307.129	0.065		307.129	0.105		307.129	0.136		307.129	0.159		307.113	0.164		307.129	0.15		307.129	0.115		307.113	0.164		307.129	0.098			307.141	0.081		307.137	0.127		307.306	0.141		307.135	0.147		307.146	0.119		307.137	0.124		307.119	0.157
	307.332	0.066		307.332	0.102		307.332	0.134		307.332	0.163		307.317	0.163		307.332	0.149		307.332	0.111		307.317	0.163		307.332	0.098			307.344	0.082		307.341	0.128		307.509	0.142		307.338	0.148		307.349	0.118		307.34	0.127		307.322	0.16
	307.535	0.066		307.535	0.098		307.535	0.132		307.535	0.167		307.52	0.162		307.535	0.147		307.535	0.106		307.52	0.162		307.535	0.098			307.547	0.084		307.544	0.129		307.712	0.144		307.541	0.151		307.552	0.117		307.544	0.129		307.525	0.164
	307.738	0.068		307.738	0.095		307.738	0.13		307.738	0.171		307.723	0.162		307.738	0.146		307.738	0.101		307.723	0.162		307.738	0.098			307.75	0.085		307.747	0.131		307.915	0.146		307.744	0.153		307.755	0.116		307.747	0.131		307.728	0.168
	307.941	0.07		307.941	0.092		307.941	0.128		307.941	0.174		307.926	0.162		307.941	0.145		307.941	0.097		307.926	0.162		307.941	0.098			307.953	0.087		307.95	0.133		308.118	0.148		307.947	0.155		307.959	0.115		307.95	0.133		307.931	0.172
	308.144	0.074		308.144	0.09		308.144	0.127		308.144	0.177		308.129	0.162		308.144	0.144		308.144	0.093		308.129	0.162		308.145	0.099			308.156	0.089		308.153	0.134		308.321	0.15		308.15	0.157		308.162	0.114		308.153	0.134		308.134	0.176
	308.347	0.078		308.347	0.088		308.348	0.125		308.347	0.179		308.332	0.163		308.348	0.144		308.347	0.088		308.332	0.163		308.348	0.099			308.359	0.091		308.356	0.136		308.524	0.151		308.353	0.159		308.365	0.112		308.356	0.135		308.337	0.179
	308.55	0.082		308.551	0.086		308.551	0.124		308.55	0.181		308.535	0.164		308.551	0.143		308.55	0.085		308.535	0.164		308.551	0.099			308.562	0.093		308.559	0.138		308.727	0.153		308.556	0.16		308.568	0.111		308.559	0.136		308.54	0.183
	308.753	0.086		308.754	0.085		308.754	0.123		308.754	0.183		308.738	0.165		308.754	0.144		308.754	0.082		308.738	0.165		308.754	0.1			308.765	0.095		308.762	0.14		308.93	0.155		308.759	0.162		308.771	0.11		308.762	0.137		308.743	0.186
	308.957	0.091		308.957	0.085		308.957	0.123		308.957	0.184		308.941	0.166		308.957	0.144		308.957	0.079		308.941	0.166		308.957	0.101			308.968	0.097		308.965	0.142		309.133	0.157		308.962	0.163		308.974	0.109		308.965	0.138		308.946	0.188
	309.16	0.097		309.16	0.085		309.16	0.123		309.16	0.186		309.144	0.168		309.16	0.145		309.16	0.077		309.144	0.168		309.16	0.102			309.171	0.099		309.168	0.144		309.336	0.158		309.165	0.165		309.177	0.108		309.168	0.138		309.149	0.19
	309.363	0.102		309.363	0.085		309.363	0.124		309.363	0.186		309.347	0.17		309.363	0.146		309.363	0.076		309.347	0.17		309.363	0.103			309.374	0.1		309.371	0.145		309.539	0.16		309.369	0.166		309.38	0.108		309.371	0.138		309.352	0.192
	309.566	0.108		309.566	0.086		309.566	0.126		309.566	0.187		309.55	0.172		309.566	0.148		309.566	0.075		309.55	0.172		309.566	0.105			309.577	0.102		309.574	0.147		309.743	0.161		309.572	0.167		309.583	0.108		309.574	0.138		309.556	0.192
	309.769	0.114		309.769	0.088		309.769	0.127		309.769	0.187		309.753	0.174		309.769	0.149		309.769	0.075		309.753	0.174		309.769	0.106			309.781	0.104		309.777	0.148		309.946	0.162		309.775	0.168		309.786	0.108		309.777	0.137		309.759	0.193
	309.972	0.12		309.972	0.09		309.972	0.13		309.972	0.187		309.957	0.175		309.972	0.151		309.972	0.075		309.957	0.175		309.988	0.108			309.984	0.105		309.981	0.15		310.149	0.163		309.978	0.169		309.989	0.109		309.981	0.137		309.962	0.193
	310.175	0.125		310.175	0.092		310.175	0.132		310.175	0.186		310.16	0.177		310.175	0.153		310.175	0.075		310.16	0.177		310.191	0.11			310.187	0.106		310.184	0.151		310.352	0.165		310.181	0.17		310.192	0.109		310.184	0.136		310.165	0.193
	310.378	0.13		310.378	0.094		310.378	0.135		310.378	0.186		310.363	0.178		310.378	0.155		310.378	0.077		310.363	0.178		310.394	0.112			310.39	0.107		310.387	0.152		310.555	0.166		310.384	0.171		310.395	0.111		310.387	0.136		310.368	0.193
	310.581	0.135		310.581	0.098		310.581	0.138		310.581	0.186		310.566	0.18		310.581	0.156		310.581	0.079		310.566	0.18		310.597	0.114			310.593	0.108		310.59	0.153		310.758	0.166		310.587	0.171		310.598	0.112		310.59	0.136		310.571	0.192
	310.784	0.14		310.784	0.101		310.784	0.141		310.784	0.185		310.769	0.182		310.784	0.158		310.784	0.081		310.769	0.182		310.8	0.117			310.796	0.108		310.793	0.154		310.961	0.167		310.79	0.172		310.802	0.113		310.793	0.136		310.774	0.192
	310.987	0.144		310.987	0.105		310.988	0.143		310.987	0.184		310.972	0.183		310.988	0.159		310.987	0.084		310.972	0.183		311.003	0.119			310.999	0.108		310.996	0.155		311.164	0.168		310.993	0.172		311.005	0.115		310.996	0.136		310.977	0.191
	311.19	0.147		311.191	0.109		311.191	0.146		311.19	0.184		311.175	0.185		311.191	0.161		311.19	0.087		311.175	0.185		311.206	0.122			311.202	0.108		311.199	0.156		311.367	0.168		311.196	0.173		311.208	0.117		311.199	0.137		311.18	0.191
	311.393	0.15		311.394	0.113		311.409	0.148		311.394	0.183		311.378	0.187		311.394	0.162		311.394	0.091		311.378	0.187		311.409	0.125			311.405	0.108		311.402	0.157		311.57	0.169		311.399	0.174		311.411	0.119		311.402	0.138		311.383	0.191
	311.597	0.152		311.597	0.117		311.612	0.151		311.597	0.183		311.581	0.189		311.597	0.163		311.597	0.095		311.581	0.189		311.612	0.128			311.608	0.108		311.605	0.157		311.773	0.169		311.602	0.175		311.614	0.121		311.606	0.139		311.586	0.191
	311.8	0.154		311.8	0.12		311.815	0.153		311.8	0.182		311.784	0.19		311.8	0.165		311.8	0.1		311.784	0.19		311.816	0.132			311.811	0.108		311.808	0.158		311.976	0.17		311.806	0.175		311.817	0.123		311.809	0.14		311.789	0.191
	312.003	0.155		312.003	0.124		312.019	0.155		312.003	0.182		311.987	0.191		312.003	0.166		312.003	0.105		311.987	0.191		312.019	0.135			312.014	0.109		312.011	0.159		312.179	0.171		312.009	0.177		312.02	0.125		312.012	0.142		311.992	0.192
	312.206	0.156		312.206	0.127		312.222	0.157		312.206	0.183		312.19	0.192		312.206	0.168		312.206	0.11		312.19	0.192		312.222	0.138			312.217	0.109		312.214	0.16		312.383	0.171		312.212	0.178		312.223	0.127		312.215	0.143		312.196	0.193
	312.409	0.156		312.409	0.131		312.425	0.158		312.409	0.183		312.393	0.193		312.409	0.17		312.409	0.116		312.393	0.193		312.425	0.141			312.42	0.11		312.417	0.161		312.586	0.172		312.415	0.179		312.426	0.13		312.418	0.145		312.399	0.194
	312.612	0.156		312.612	0.135		312.628	0.16		312.612	0.184		312.596	0.193		312.612	0.172		312.612	0.121		312.596	0.193		312.628	0.143			312.624	0.11		312.621	0.162		312.789	0.172		312.633	0.18		312.629	0.132		312.621	0.146		312.602	0.196
	312.815	0.156		312.815	0.137		312.831	0.161		312.815	0.184		312.815	0.193		312.815	0.173		312.815	0.127		312.815	0.193		312.831	0.145			312.827	0.111		312.824	0.162		312.992	0.172		312.837	0.181		312.832	0.133		312.824	0.148		312.805	0.199
	313.018	0.156		313.018	0.139		313.034	0.163		313.018	0.185		313.018	0.194		313.018	0.174		313.018	0.132		313.018	0.194		313.034	0.147			313.03	0.111		313.027	0.163		313.195	0.173		313.04	0.183		313.035	0.136		313.027	0.15		313.008	0.201
	313.221	0.156		313.221	0.14		313.237	0.164		313.221	0.186		313.221	0.194		313.221	0.175		313.221	0.136		313.221	0.194		313.237	0.148			313.233	0.112		313.23	0.163		313.398	0.173		313.243	0.184		313.239	0.138		313.23	0.153		313.211	0.202
	313.424	0.156		313.424	0.141		313.44	0.166		313.424	0.187		313.424	0.194		313.424	0.176		313.424	0.143		313.424	0.194		313.44	0.149			313.436	0.112		313.433	0.164		313.601	0.174		313.446	0.186		313.442	0.14		313.433	0.156		313.414	0.205
	313.627	0.156		313.627	0.141		313.643	0.167		313.627	0.187		313.627	0.195		313.628	0.177		313.627	0.146		313.627	0.195		313.643	0.15			313.639	0.113		313.636	0.165		313.804	0.174		313.649	0.187		313.645	0.142		313.637	0.159		313.617	0.207
	313.83	0.156		313.831	0.142		313.846	0.168		313.83	0.188		313.831	0.195		313.831	0.178		313.83	0.15		313.831	0.195		313.846	0.15			313.842	0.114		313.839	0.166		314.007	0.175		313.852	0.189		313.848	0.145		313.84	0.162		313.82	0.208
	314.033	0.156		314.034	0.142		314.049	0.169		314.034	0.189		314.034	0.195		314.034	0.178		314.033	0.152		314.034	0.195		314.049	0.149			314.045	0.114		314.042	0.166		314.21	0.175		314.055	0.189		314.051	0.147		314.043	0.164		314.023	0.211
	314.237	0.156		314.237	0.142		314.252	0.17		314.237	0.189		314.237	0.195		314.237	0.179		314.237	0.154		314.237	0.195		314.252	0.148			314.248	0.115		314.245	0.167		314.413	0.176		314.259	0.19		314.254	0.149		314.246	0.167		314.226	0.213
	314.44	0.156		314.44	0.142		314.455	0.171		314.44	0.19		314.44	0.195		314.44	0.18		314.44	0.156		314.44	0.195		314.456	0.147			314.451	0.115		314.448	0.168		314.616	0.177		314.462	0.191		314.457	0.151		314.449	0.17		314.429	0.215
	314.643	0.157		314.643	0.142		314.659	0.172		314.643	0.192		314.643	0.195		314.643	0.18		314.643	0.157		314.643	0.195		314.659	0.146			314.654	0.116		314.651	0.168		314.819	0.177		314.665	0.191		314.66	0.153		314.652	0.173		314.632	0.217
	314.846	0.158		314.846	0.142		314.862	0.172		314.846	0.193		314.846	0.195		314.846	0.181		314.846	0.159		314.846	0.195		314.862	0.144			314.857	0.117		314.854	0.169		315.023	0.178		314.868	0.192		314.863	0.154		314.855	0.176		314.836	0.22
	315.049	0.159		315.049	0.143		315.065	0.173		315.049	0.193		315.049	0.194		315.049	0.183		315.049	0.159		315.049	0.194		315.065	0.142			315.061	0.118		315.057	0.169		315.226	0.179		315.071	0.193		315.066	0.156		315.058	0.179		315.039	0.222
	315.252	0.159		315.252	0.143		315.268	0.174		315.252	0.194		315.252	0.194		315.252	0.184		315.252	0.16		315.252	0.194		315.268	0.139			315.264	0.12		315.26	0.171		315.429	0.18		315.274	0.194		315.269	0.158		315.261	0.182		315.242	0.225
	315.455	0.16		315.455	0.144		315.471	0.174		315.455	0.195		315.455	0.194		315.455	0.186		315.455	0.16		315.455	0.194		315.471	0.137			315.467	0.121		315.464	0.171		315.632	0.181		315.477	0.196		315.472	0.159		315.464	0.184		315.445	0.227
	315.658	0.16		315.658	0.144		315.674	0.175		315.658	0.196		315.658	0.194		315.658	0.187		315.658	0.16		315.658	0.194		315.674	0.135			315.67	0.122		315.667	0.172		315.835	0.182		315.696	0.197		315.675	0.16		315.668	0.187		315.648	0.229
	315.861	0.161		315.861	0.145		315.877	0.175		315.861	0.197		315.861	0.194		315.861	0.189		315.861	0.16		315.861	0.194		315.877	0.133			315.873	0.123		315.87	0.173		316.038	0.183		315.899	0.198		315.878	0.162		315.871	0.189		315.851	0.23
	316.064	0.162		316.064	0.146		316.08	0.176		316.064	0.198		316.064	0.195		316.064	0.19		316.064	0.16		316.064	0.195		316.08	0.131			316.076	0.125		316.073	0.174		316.241	0.183		316.102	0.199		316.082	0.163		316.074	0.19		316.054	0.231
	316.267	0.163		316.267	0.147		316.283	0.176		316.267	0.199		316.267	0.195		316.268	0.192		316.267	0.16		316.267	0.195		316.283	0.13			316.279	0.126		316.276	0.175		316.444	0.184		316.305	0.2		316.285	0.164		316.277	0.192		316.257	0.233
	316.47	0.163		316.471	0.148		316.486	0.177		316.47	0.2		316.471	0.196		316.471	0.193		316.47	0.159		316.471	0.196		316.486	0.128			316.482	0.128		316.479	0.177		316.647	0.184		316.508	0.2		316.488	0.165		316.48	0.193		316.46	0.235
	316.673	0.164		316.674	0.149		316.689	0.177		316.674	0.201		316.674	0.197		316.674	0.194		316.674	0.159		316.674	0.197		316.689	0.127			316.685	0.13		316.682	0.178		316.85	0.184		316.711	0.201		316.691	0.166		316.683	0.195		316.663	0.237
	316.876	0.165		316.877	0.15		316.892	0.177		316.877	0.203		316.877	0.198		316.877	0.195		316.877	0.158		316.877	0.198		316.892	0.126			316.888	0.132		316.885	0.178		317.053	0.185		316.914	0.201		316.894	0.167		316.886	0.196		316.867	0.238
	317.08	0.166		317.08	0.151		317.095	0.177		317.08	0.205		317.08	0.199		317.095	0.196		317.08	0.158		317.08	0.199		317.096	0.126			317.091	0.134		317.088	0.179		317.256	0.185		317.117	0.201		317.097	0.168		317.089	0.198		317.07	0.24
	317.283	0.167		317.283	0.153		317.299	0.178		317.283	0.207		317.283	0.2		317.299	0.196		317.283	0.157		317.283	0.2		317.299	0.125			317.294	0.136		317.291	0.18		317.459	0.185		317.321	0.201		317.3	0.17		317.292	0.199		317.273	0.241
	317.486	0.168		317.486	0.155		317.502	0.178		317.486	0.208		317.486	0.201		317.502	0.196		317.486	0.157		317.486	0.201		317.502	0.125			317.497	0.138		317.494	0.18		317.663	0.186		317.524	0.201		317.503	0.171		317.495	0.201		317.476	0.243
	317.689	0.169		317.689	0.156		317.705	0.178		317.689	0.21		317.689	0.202		317.705	0.196		317.689	0.157		317.689	0.202		317.705	0.125			317.701	0.14		317.702	0.18		317.866	0.186		317.727	0.201		317.706	0.173		317.698	0.202		317.679	0.244
	317.892	0.171		317.892	0.158		317.908	0.179		317.892	0.211		317.892	0.203		317.908	0.196		317.892	0.157		317.892	0.203		317.908	0.126			317.904	0.141		317.905	0.181		318.069	0.186		317.93	0.201		317.909	0.176		317.901	0.203		317.882	0.244
	318.095	0.172		318.095	0.16		318.111	0.18		318.095	0.213		318.095	0.204		318.111	0.196		318.095	0.157		318.095	0.204		318.111	0.126			318.107	0.142		318.108	0.182		318.272	0.186		318.133	0.202		318.112	0.177		318.104	0.204		318.085	0.245
	318.298	0.174		318.298	0.161		318.314	0.18		318.298	0.214		318.298	0.205		318.314	0.196		318.298	0.157		318.298	0.205		318.314	0.129			318.31	0.144		318.311	0.183		318.475	0.187		318.336	0.202		318.315	0.179		318.308	0.206		318.288	0.246
	318.501	0.176		318.501	0.163		318.517	0.181		318.501	0.215		318.501	0.206		318.517	0.196		318.501	0.158		318.501	0.206		318.517	0.13			318.513	0.144		318.514	0.184		318.678	0.187		318.539	0.202		318.518	0.181		318.511	0.207		318.491	0.246
	318.704	0.178		318.704	0.164		318.72	0.182		318.704	0.216		318.704	0.207		318.72	0.196		318.704	0.159		318.704	0.207		318.72	0.132			318.716	0.145		318.717	0.184		318.881	0.188		318.742	0.203		318.722	0.183		318.714	0.209		318.694	0.246
	318.907	0.18		318.907	0.166		318.923	0.183		318.907	0.217		318.907	0.208		318.923	0.196		318.907	0.159		318.907	0.208		318.923	0.134			318.919	0.145		318.92	0.185		319.084	0.189		318.945	0.204		318.925	0.184		318.917	0.21		318.898	0.246
	319.11	0.182		319.111	0.168		319.126	0.185		319.11	0.218		319.111	0.21		319.126	0.196		319.11	0.16		319.111	0.21		319.126	0.136			319.122	0.146		319.123	0.186		319.287	0.19		319.148	0.205		319.128	0.186		319.12	0.211		319.101	0.247
	319.313	0.184		319.314	0.17		319.329	0.187		319.313	0.219		319.314	0.211		319.329	0.197		319.313	0.16		319.314	0.211		319.329	0.138			319.325	0.146		319.326	0.186		319.49	0.191		319.351	0.206		319.331	0.187		319.323	0.213		319.304	0.247
	319.516	0.187		319.517	0.172		319.532	0.188		319.517	0.219		319.517	0.213		319.532	0.198		319.517	0.162		319.517	0.213		319.532	0.141			319.528	0.146		319.529	0.186		319.693	0.192		319.554	0.207		319.534	0.188		319.526	0.214		319.507	0.247
	319.72	0.189		319.72	0.175		319.735	0.19		319.72	0.22		319.72	0.214		319.735	0.199		319.72	0.162		319.72	0.214		319.735	0.143			319.731	0.146		319.733	0.186		319.896	0.193		319.757	0.208		319.737	0.189		319.729	0.215		319.71	0.247
	319.923	0.191		319.923	0.177		319.938	0.192		319.923	0.221		319.923	0.217		319.938	0.2		319.923	0.164		319.923	0.217		319.939	0.146			319.934	0.146		319.936	0.187		320.099	0.194		319.96	0.209		319.94	0.19		319.932	0.218		319.913	0.247
	320.126	0.194		320.126	0.179		320.142	0.193		320.126	0.222		320.126	0.218		320.142	0.202		320.126	0.165		320.126	0.218		320.142	0.148			320.137	0.147		320.139	0.187		320.302	0.195		320.164	0.21		320.143	0.192		320.135	0.22		320.116	0.247
	320.329	0.196		320.329	0.181		320.345	0.195		320.329	0.222		320.329	0.22		320.345	0.203		320.329	0.166		320.329	0.22		320.345	0.151			320.341	0.148		320.342	0.187		320.506	0.195		320.367	0.211		320.346	0.195		320.338	0.222		320.319	0.247
	320.532	0.197		320.532	0.184		320.548	0.196		320.532	0.222		320.532	0.221		320.548	0.204		320.532	0.167		320.532	0.221		320.548	0.154			320.544	0.15		320.545	0.188		320.709	0.196		320.57	0.213		320.549	0.197		320.541	0.223		320.538	0.247
	320.735	0.198		320.735	0.186		320.751	0.197		320.735	0.223		320.735	0.222		320.751	0.205		320.735	0.168		320.735	0.222		320.751	0.156			320.747	0.151		320.748	0.19		320.912	0.198		320.773	0.214		320.752	0.2		320.744	0.224		320.741	0.247
	320.938	0.199		320.938	0.188		320.954	0.198		320.938	0.223		320.938	0.224		320.954	0.206		320.938	0.168		320.938	0.224		320.954	0.158			320.95	0.153		320.951	0.191		321.115	0.199		320.976	0.215		320.955	0.202		320.948	0.225		320.944	0.247
	321.141	0.199		321.141	0.19		321.157	0.199		321.141	0.224		321.141	0.225		321.157	0.206		321.141	0.169		321.141	0.225		321.157	0.16			321.153	0.155		321.154	0.193		321.318	0.201		321.179	0.215		321.158	0.205		321.151	0.226		321.147	0.247
	321.344	0.2		321.344	0.191		321.36	0.2		321.344	0.225		321.344	0.226		321.36	0.207		321.344	0.169		321.344	0.226		321.36	0.162			321.356	0.156		321.357	0.195		321.521	0.203		321.382	0.216		321.362	0.207		321.354	0.227		321.35	0.248
	321.547	0.201		321.547	0.192		321.563	0.201		321.547	0.225		321.547	0.228		321.563	0.206		321.547	0.17		321.547	0.228		321.563	0.164			321.559	0.158		321.56	0.197		321.724	0.205		321.585	0.216		321.565	0.209		321.557	0.229		321.553	0.248
	321.75	0.202		321.751	0.193		321.766	0.203		321.75	0.225		321.751	0.229		321.766	0.206		321.75	0.171		321.751	0.229		321.766	0.166			321.762	0.161		321.763	0.198		321.927	0.207		321.788	0.218		321.768	0.21		321.76	0.231		321.756	0.247
	321.953	0.202		321.954	0.194		321.969	0.204		321.953	0.226		321.954	0.23		321.969	0.205		321.953	0.171		321.954	0.23		321.969	0.168			321.965	0.163		321.966	0.2		322.13	0.208		321.991	0.22		321.971	0.212		321.963	0.233		321.959	0.248
	322.156	0.203		322.157	0.195		322.172	0.205		322.157	0.226		322.157	0.231		322.172	0.205		322.157	0.172		322.157	0.231		322.172	0.17			322.168	0.165		322.169	0.201		322.333	0.208		322.194	0.223		322.174	0.214		322.166	0.235		322.162	0.249
	322.36	0.204		322.36	0.195		322.375	0.207		322.36	0.227		322.36	0.231		322.375	0.205		322.36	0.173		322.36	0.231		322.375	0.172			322.371	0.166		322.373	0.203		322.536	0.209		322.397	0.227		322.377	0.215		322.369	0.237		322.365	0.25
	322.563	0.204		322.563	0.196		322.578	0.208		322.563	0.227		322.563	0.232		322.579	0.204		322.563	0.174		322.563	0.232		322.579	0.174			322.574	0.168		322.576	0.204		322.739	0.209		322.601	0.231		322.58	0.217		322.572	0.238		322.569	0.251
	322.766	0.205		322.766	0.196		322.782	0.208		322.766	0.227		322.766	0.232		322.782	0.204		322.766	0.175		322.766	0.232		322.782	0.176			322.777	0.169		322.779	0.205		322.942	0.209		322.804	0.234		322.783	0.217		322.775	0.238		322.772	0.253
	322.969	0.205		322.969	0.196		322.985	0.209		322.969	0.227		322.969	0.232		322.985	0.204		322.969	0.176		322.969	0.232		322.985	0.177			322.981	0.171		322.982	0.207		323.146	0.208		323.007	0.237		322.986	0.219		322.978	0.238		322.975	0.254
	323.172	0.206		323.172	0.196		323.188	0.209		323.172	0.226		323.172	0.234		323.188	0.204		323.172	0.177		323.172	0.234		323.188	0.179			323.184	0.181		323.185	0.208		323.349	0.208		323.21	0.24		323.189	0.22		323.181	0.239		323.178	0.256
	323.375	0.207		323.375	0.197		323.391	0.21		323.375	0.226		323.375	0.234		323.391	0.205		323.375	0.178		323.375	0.234		323.391	0.18			323.387	0.208		323.388	0.209		323.552	0.207		323.413	0.241		323.392	0.221		323.384	0.239		323.381	0.257
	323.578	0.208		323.578	0.198		323.594	0.21		323.578	0.227		323.578	0.235		323.594	0.205		323.578	0.179		323.578	0.235		323.594	0.181			323.59	0.254		323.591	0.211		323.755	0.206		323.616	0.242		323.595	0.223		323.588	0.238		323.584	0.257
	323.781	0.209		323.781	0.198		323.797	0.21		323.781	0.227		323.781	0.236		323.797	0.207		323.781	0.18		323.781	0.236		323.797	0.183			323.793	0.317		323.794	0.213		323.958	0.206		323.819	0.242		323.798	0.225		323.791	0.24		323.787	0.257
	323.984	0.21		323.984	0.199		324	0.21		323.984	0.228		323.984	0.238		324	0.208		323.984	0.181		323.984	0.238		324	0.184			323.996	0.422		323.997	0.214		324.161	0.207		324.022	0.241		324.002	0.226		323.994	0.252		323.99	0.256
	324.187	0.211		324.187	0.199		324.203	0.211		324.187	0.229		324.187	0.24		324.203	0.209		324.187	0.182		324.187	0.24		324.203	0.185			324.199	0.484		324.2	0.217		324.364	0.207		324.225	0.241		324.205	0.227		324.197	0.283		324.193	0.255
	324.39	0.211		324.39	0.2		324.406	0.211		324.39	0.229		324.391	0.242		324.406	0.212		324.39	0.183		324.391	0.242		324.406	0.186			324.402	0.529		324.403	0.221		324.567	0.207		324.429	0.241		324.408	0.228		324.4	0.333		324.396	0.254
	324.593	0.212		324.594	0.201		324.609	0.212		324.593	0.231		324.594	0.245		324.609	0.214		324.593	0.183		324.594	0.245		324.609	0.188			324.605	0.555		324.606	0.225		324.77	0.207		324.632	0.241		324.611	0.229		324.603	0.397		324.599	0.253
	324.796	0.213		324.797	0.202		324.812	0.214		324.797	0.233		324.797	0.247		324.812	0.216		324.796	0.183		324.797	0.247		324.812	0.19			324.808	0.561		324.809	0.231		324.973	0.213		324.835	0.241		324.814	0.229		324.806	0.464		324.802	0.254
	325	0.213		325	0.203		325.015	0.216		325	0.236		325	0.25		325.015	0.218		325	0.184		325	0.25		325.015	0.192			325.011	0.551		325.013	0.233		325.176	0.235		325.038	0.241		325.017	0.231		325.009	0.523		325.005	0.254
	325.203	0.214		325.203	0.204		325.218	0.217		325.203	0.239		325.203	0.253		325.218	0.219		325.203	0.184		325.203	0.253		325.219	0.194			325.214	0.528		325.216	0.234		325.379	0.279		325.241	0.24		325.22	0.232		325.212	0.568		325.209	0.255
	325.406	0.215		325.406	0.206		325.422	0.22		325.406	0.242		325.406	0.256		325.422	0.222		325.406	0.185		325.406	0.256		325.422	0.196			325.417	0.498		325.419	0.235		325.582	0.343		325.444	0.239		325.423	0.234		325.415	0.593		325.412	0.257
	325.609	0.216		325.609	0.209		325.625	0.222		325.609	0.244		325.609	0.259		325.625	0.225		325.609	0.187		325.609	0.259		325.625	0.198			325.621	0.463		325.622	0.237		325.786	0.421		325.647	0.239		325.626	0.237		325.618	0.598		325.615	0.258
	325.812	0.217		325.812	0.211		325.828	0.224		325.812	0.246		325.812	0.262		325.828	0.227		325.828	0.189		325.812	0.262		325.828	0.201			325.824	0.428		325.825	0.237		325.989	0.5		325.85	0.246		325.829	0.237		325.821	0.586		325.818	0.259
	326.015	0.219		326.015	0.213		326.031	0.225		326.015	0.247		326.015	0.265		326.031	0.23		326.031	0.19		326.015	0.265		326.031	0.203			326.027	0.393		326.028	0.238		326.192	0.572		326.053	0.267		326.032	0.241		326.024	0.562		326.021	0.262
	326.218	0.22		326.218	0.215		326.234	0.226		326.218	0.248		326.218	0.267		326.234	0.233		326.234	0.192		326.218	0.267		326.234	0.205			326.23	0.36		326.231	0.241		326.395	0.647		326.256	0.31		326.235	0.257		326.227	0.53		326.224	0.272
	326.421	0.221		326.437	0.217		326.437	0.225		326.421	0.249		326.421	0.269		326.437	0.235		326.437	0.192		326.421	0.269		326.437	0.207			326.433	0.33		326.434	0.252		326.598	0.669		326.459	0.373		326.438	0.291		326.431	0.475		326.427	0.299
	326.624	0.222		326.64	0.219		326.64	0.225		326.624	0.248		326.624	0.271		326.64	0.237		326.64	0.193		326.624	0.271		326.64	0.21			326.636	0.303		326.637	0.279		326.801	0.669		326.662	0.449		326.642	0.344		326.634	0.437		326.63	0.346
	326.827	0.223		326.843	0.22		326.843	0.223		326.827	0.247		326.827	0.271		326.843	0.238		326.843	0.194		326.827	0.271		326.843	0.211			326.839	0.28		326.84	0.326		327.004	0.651		326.866	0.527		326.845	0.413		326.837	0.401		326.833	0.41
	327.03	0.225		327.046	0.221		327.046	0.223		327.03	0.246		327.031	0.272		327.046	0.238		327.046	0.195		327.031	0.272		327.046	0.213			327.042	0.261		327.043	0.388		327.207	0.621		327.069	0.597		327.048	0.486		327.04	0.369		327.036	0.485
	327.233	0.228		327.249	0.223		327.249	0.222		327.233	0.246		327.234	0.28		327.249	0.239		327.249	0.196		327.234	0.28		327.249	0.214			327.245	0.245		327.246	0.458		327.41	0.582		327.272	0.651		327.251	0.555		327.244	0.34		327.239	0.561
	327.436	0.232		327.452	0.225		327.452	0.222		327.437	0.245		327.437	0.303		327.452	0.241		327.452	0.196		327.437	0.303		327.452	0.216			327.448	0.232		327.449	0.526		327.613	0.54		327.475	0.683		327.454	0.611		327.447	0.314		327.442	0.629
	327.639	0.237		327.655	0.226		327.655	0.221		327.64	0.251		327.64	0.346		327.655	0.242		327.655	0.197		327.64	0.346		327.655	0.217			327.651	0.222		327.652	0.582		327.816	0.496		327.678	0.693		327.657	0.648		327.65	0.292		327.645	0.68
	327.843	0.25		327.858	0.227		327.858	0.22		327.843	0.273		327.843	0.404		327.858	0.244		327.858	0.199		327.843	0.404		327.859	0.219			327.854	0.213		327.856	0.619		328.019	0.454		327.881	0.681		327.86	0.664		327.853	0.273		327.849	0.709
	328.046	0.281		328.061	0.227		328.062	0.22		328.046	0.315		328.046	0.468		328.062	0.251		328.061	0.201		328.046	0.468		328.062	0.221			328.057	0.206		328.059	0.635		328.222	0.416		328.084	0.655		328.063	0.659		328.056	0.258		328.052	0.716
	328.249	0.33		328.265	0.227		328.265	0.218		328.249	0.371		328.249	0.527		328.265	0.272		328.264	0.202		328.249	0.527		328.265	0.223			328.26	0.201		328.262	0.632		328.426	0.38		328.287	0.618		328.266	0.638		328.259	0.245		328.255	0.703
	328.452	0.39		328.468	0.227		328.468	0.217		328.452	0.431		328.452	0.572		328.468	0.313		328.467	0.201		328.452	0.572		328.468	0.226			328.464	0.196		328.465	0.613		328.629	0.35		328.49	0.575		328.469	0.605		328.462	0.235		328.458	0.674
	328.655	0.453		328.671	0.228		328.671	0.215		328.655	0.487		328.655	0.596		328.671	0.372		328.671	0.204		328.655	0.596		328.671	0.229			328.667	0.193		328.668	0.582		328.832	0.324		328.693	0.53		328.673	0.566		328.665	0.227		328.661	0.635
	328.858	0.507		328.874	0.228		328.874	0.213		328.858	0.528		328.858	0.602		328.874	0.44		328.874	0.224		328.858	0.602		328.874	0.232			328.87	0.19		328.871	0.545		329.035	0.302		328.896	0.486		328.876	0.522		328.868	0.22		328.864	0.591
	329.061	0.545		329.077	0.234		329.077	0.213		329.061	0.551		329.061	0.59		329.077	0.506		329.077	0.262		329.061	0.59		329.077	0.234			329.073	0.188		329.074	0.504		329.238	0.284		329.099	0.444		329.079	0.479		329.071	0.215		329.067	0.545
	329.264	0.564		329.28	0.256		329.28	0.223		329.264	0.554		329.264	0.565		329.28	0.561		329.28	0.313		329.264	0.565		329.28	0.237			329.276	0.186		329.278	0.463		329.441	0.269		329.302	0.406		329.282	0.437		329.275	0.211		329.27	0.499
	329.467	0.564		329.483	0.297		329.483	0.252		329.467	0.542		329.467	0.533		329.483	0.598		329.483	0.367		329.467	0.533		329.483	0.251			329.479	0.184		329.481	0.424		329.644	0.257		329.506	0.372		329.485	0.399		329.478	0.207		329.473	0.456
	329.67	0.548		329.686	0.359		329.686	0.302		329.67	0.518		329.67	0.495		329.686	0.614		329.686	0.413		329.67	0.495		329.686	0.283			329.682	0.183		329.684	0.387		329.847	0.247		329.709	0.33		329.688	0.365		329.681	0.204		329.676	0.416
	329.873	0.522		329.889	0.434		329.889	0.365		329.873	0.487		329.874	0.456		329.889	0.61		329.889	0.445		329.874	0.456		329.889	0.329			329.885	0.181		329.887	0.355		330.05	0.238		329.912	0.308		329.891	0.335		329.884	0.202		329.879	0.382
	330.076	0.488		330.092	0.511		330.092	0.431		330.077	0.451		330.077	0.418		330.092	0.591		330.092	0.46		330.077	0.418		330.092	0.382			330.088	0.18		330.09	0.326		330.253	0.232		330.115	0.289		330.094	0.308		330.087	0.2		330.082	0.351
	330.279	0.451		330.295	0.581		330.295	0.487		330.28	0.415		330.28	0.382		330.295	0.561		330.295	0.46		330.28	0.382		330.295	0.427			330.291	0.179		330.293	0.301		330.456	0.226		330.318	0.273		330.297	0.286		330.29	0.198		330.286	0.326
	330.483	0.414		330.498	0.638		330.498	0.527		330.483	0.38		330.483	0.35		330.498	0.525		330.498	0.448		330.483	0.35		330.498	0.459			330.494	0.178		330.496	0.28		330.659	0.222		330.521	0.26		330.5	0.268		330.493	0.197		330.489	0.305
	330.686	0.378		330.701	0.674		330.702	0.546		330.686	0.347		330.686	0.321		330.702	0.486		330.701	0.427		330.686	0.321		330.702	0.475			330.697	0.177		330.699	0.263		330.862	0.219		330.724	0.25		330.703	0.253		330.696	0.196		330.692	0.287
	330.889	0.343		330.905	0.687		330.905	0.548		330.889	0.316		330.889	0.296		330.905	0.427		330.904	0.402		330.889	0.296		330.905	0.475			330.9	0.177		330.902	0.249		331.066	0.215		330.927	0.242		330.906	0.235		330.899	0.194		330.895	0.273
	331.092	0.313		331.108	0.68		331.108	0.534		331.092	0.289		331.092	0.275		331.108	0.39		331.108	0.374		331.092	0.275		331.108	0.463			331.104	0.176		331.105	0.238		331.269	0.213		331.13	0.235		331.11	0.226		331.102	0.193		331.098	0.261
	331.295	0.286		331.311	0.639		331.311	0.495		331.295	0.266		331.295	0.257		331.311	0.357		331.311	0.346		331.295	0.257		331.311	0.43			331.307	0.175		331.308	0.224		331.472	0.21		331.333	0.229		331.313	0.219		331.305	0.192		331.301	0.251
	331.498	0.262		331.514	0.599		331.514	0.463		331.498	0.246		331.498	0.243		331.514	0.328		331.514	0.318		331.498	0.243		331.514	0.402			331.51	0.175		331.511	0.217		331.675	0.208		331.536	0.225		331.516	0.213		331.508	0.192		331.504	0.24
	331.701	0.242		331.717	0.555		331.717	0.428		331.701	0.23		331.701	0.231		331.717	0.302		331.717	0.292		331.701	0.231		331.717	0.374			331.713	0.174		331.714	0.212		331.878	0.207		331.739	0.221		331.719	0.208		331.711	0.19		331.707	0.234
	331.92	0.226		331.92	0.509		331.92	0.394		331.904	0.216		331.904	0.221		331.92	0.28		331.92	0.258		331.904	0.221		331.92	0.346			331.916	0.174		331.918	0.207		332.081	0.205		331.942	0.218		331.922	0.204		331.915	0.19		331.91	0.229
	332.123	0.206		332.123	0.464		332.123	0.362		332.107	0.205		332.107	0.214		332.123	0.262		332.123	0.24		332.107	0.214		332.123	0.318			332.119	0.173		332.121	0.204		332.284	0.204		332.145	0.215		332.125	0.2		332.118	0.189		332.113	0.225
	332.326	0.196		332.326	0.422		332.326	0.332		332.31	0.196		332.31	0.207		332.326	0.248		332.326	0.223		332.31	0.207		332.326	0.294			332.322	0.172		332.324	0.201		332.487	0.203		332.349	0.213		332.328	0.197		332.321	0.188		332.316	0.222
	332.529	0.188		332.529	0.384		332.529	0.305		332.513	0.188		332.514	0.202		332.529	0.236		332.529	0.21		332.514	0.202		332.529	0.272			332.525	0.172		332.527	0.198		332.69	0.202		332.552	0.211		332.531	0.195		332.524	0.188		332.519	0.219
	332.732	0.181		332.732	0.351		332.732	0.283		332.717	0.182		332.717	0.198		332.732	0.226		332.732	0.199		332.717	0.198		332.732	0.253			332.728	0.172		332.73	0.195		332.893	0.201		332.755	0.209		332.734	0.192		332.727	0.187		332.722	0.217
	332.935	0.176		332.935	0.322		332.935	0.263		332.92	0.177		332.92	0.193		332.935	0.218		332.935	0.19		332.92	0.193		332.935	0.237			332.931	0.171		332.933	0.193		333.096	0.199		332.958	0.207		332.937	0.19		332.93	0.186		332.926	0.214
	333.138	0.171		333.138	0.297		333.138	0.248		333.123	0.172		333.123	0.19		333.138	0.212		333.138	0.183		333.123	0.19		333.139	0.224			333.134	0.171		333.136	0.192		333.299	0.198		333.161	0.206		333.14	0.189		333.133	0.186		333.129	0.213
	333.341	0.168		333.341	0.277		333.342	0.235		333.326	0.168		333.326	0.188		333.342	0.207		333.341	0.177		333.326	0.188		333.342	0.213			333.337	0.171		333.339	0.19		333.502	0.197		333.364	0.204		333.343	0.187		333.336	0.185		333.332	0.211
	333.544	0.165		333.545	0.259		333.545	0.224		333.529	0.166		333.529	0.186		333.545	0.202		333.544	0.172		333.529	0.186		333.545	0.204			333.54	0.17		333.542	0.189		333.706	0.196		333.567	0.203		333.546	0.186		333.539	0.185		333.535	0.209
	333.747	0.162		333.748	0.245		333.748	0.216		333.732	0.163		333.732	0.184		333.748	0.199		333.747	0.169		333.732	0.184		333.748	0.197			333.744	0.17		333.745	0.187		333.909	0.196		333.77	0.202		333.75	0.184		333.742	0.184		333.738	0.208
	333.95	0.16		333.951	0.234		333.951	0.208		333.935	0.162		333.935	0.182		333.951	0.196		333.951	0.166		333.935	0.182		333.951	0.192			333.947	0.169		333.948	0.186		334.112	0.195		333.973	0.201		333.953	0.183		333.945	0.184		333.941	0.206
	334.154	0.158		334.154	0.224		334.154	0.203		334.138	0.16		334.138	0.181		334.154	0.193		334.154	0.163		334.138	0.181		334.154	0.187			334.15	0.169		334.151	0.185		334.315	0.195		334.176	0.2		334.156	0.182		334.148	0.183		334.144	0.205
	334.357	0.156		334.357	0.216		334.357	0.198		334.341	0.158		334.341	0.179		334.357	0.191		334.357	0.161		334.341	0.179		334.357	0.183			334.353	0.169		334.354	0.184		334.518	0.194		334.379	0.199		334.359	0.181		334.351	0.183		334.347	0.204
	334.56	0.155		334.56	0.21		334.56	0.195		334.544	0.156		334.544	0.178		334.56	0.189		334.56	0.16		334.544	0.178		334.56	0.18			334.556	0.169		334.558	0.183		334.721	0.193		334.582	0.198		334.562	0.18		334.555	0.183		334.55	0.203
	334.763	0.153		334.763	0.204		334.763	0.192		334.747	0.155		334.747	0.177		334.763	0.187		334.763	0.158		334.747	0.177		334.763	0.178			334.759	0.169		334.761	0.182		334.924	0.193		334.785	0.197		334.765	0.179		334.758	0.182		334.753	0.202
	334.966	0.152		334.966	0.199		334.966	0.189		334.95	0.154		334.95	0.175		334.966	0.186		334.966	0.157		334.95	0.175		334.966	0.176			334.962	0.168		334.964	0.181		335.127	0.192		334.989	0.196		334.968	0.178		334.961	0.182		334.956	0.201
	335.169	0.151		335.169	0.196		335.169	0.187		335.153	0.153		335.154	0.174		335.169	0.184		335.169	0.156		335.154	0.174		335.169	0.174			335.165	0.168		335.167	0.181		335.33	0.192		335.192	0.196		335.171	0.178		335.164	0.182		335.159	0.2
	335.372	0.15		335.372	0.192		335.372	0.185		335.356	0.151		335.357	0.174		335.372	0.183		335.372	0.154		335.357	0.174		335.372	0.173			335.368	0.168		335.37	0.18		335.533	0.191		335.395	0.195		335.374	0.177		335.367	0.181		335.362	0.199
	335.575	0.149		335.575	0.189		335.575	0.183		335.56	0.15		335.56	0.172		335.575	0.181		335.575	0.154		335.56	0.172		335.575	0.172			335.571	0.168		335.573	0.179		335.736	0.191		335.598	0.195		335.577	0.176		335.57	0.181		335.566	0.198
	335.778	0.148		335.778	0.187		335.778	0.182		335.763	0.15		335.763	0.172		335.778	0.18		335.778	0.153		335.763	0.172		335.778	0.171			335.774	0.168		335.776	0.178		335.939	0.19		335.802	0.194		335.78	0.175		335.773	0.181		335.769	0.198
	335.981	0.147		335.981	0.185		335.981	0.18		335.966	0.148		335.966	0.171		335.981	0.179		335.981	0.152		335.966	0.171		335.982	0.17			335.977	0.168		335.979	0.178		336.142	0.19		336.005	0.193		335.983	0.175		335.976	0.181		335.972	0.197
	336.184	0.146		336.185	0.183		336.185	0.179		336.169	0.148		336.169	0.17		336.185	0.178		336.184	0.151		336.169	0.17		336.185	0.169			336.18	0.167		336.182	0.177		336.346	0.19		336.208	0.193		336.186	0.174		336.179	0.18		336.175	0.196
	336.387	0.145		336.388	0.181		336.388	0.178		336.372	0.147		336.372	0.169		336.388	0.177		336.387	0.15		336.372	0.169		336.388	0.168			336.384	0.167		336.385	0.177		336.549	0.19		336.411	0.192		336.39	0.174		336.382	0.18		336.378	0.196
	336.59	0.144		336.591	0.18		336.591	0.177		336.575	0.146		336.575	0.169		336.591	0.177		336.591	0.15		336.575	0.169		336.591	0.167			336.587	0.167		336.588	0.176		336.752	0.189		336.614	0.192		336.593	0.174		336.585	0.18		336.581	0.195
	336.794	0.144		336.794	0.178		336.794	0.176		336.778	0.145		336.778	0.168		336.794	0.176		336.794	0.149		336.778	0.168		336.794	0.166			336.79	0.167		336.791	0.176		336.955	0.189		336.817	0.192		336.796	0.173		336.789	0.18		336.784	0.195
	336.997	0.143		336.997	0.177		336.997	0.175		336.981	0.145		336.981	0.168		336.997	0.175		336.997	0.148		336.981	0.168		336.997	0.166			336.993	0.167		336.994	0.175		337.158	0.189		337.02	0.191		336.999	0.172		336.992	0.18		336.987	0.194
	337.2	0.142		337.2	0.175		337.2	0.174		337.184	0.144		337.184	0.167		337.2	0.174		337.2	0.148		337.184	0.167		337.2	0.165			337.196	0.166		337.197	0.175		337.361	0.189		337.223	0.191		337.202	0.172		337.195	0.18		337.19	0.194
	337.403	0.142		337.403	0.174		337.403	0.174		337.387	0.143		337.387	0.166		337.403	0.174		337.403	0.147		337.387	0.166		337.403	0.164			337.399	0.166		337.401	0.175		337.564	0.189		337.426	0.19		337.405	0.172		337.398	0.179		337.393	0.193
	337.606	0.141		337.606	0.173		337.606	0.173		337.59	0.143		337.59	0.166		337.606	0.173		337.606	0.147		337.59	0.166		337.606	0.164			337.602	0.166		337.604	0.174		337.767	0.189		337.629	0.19		337.608	0.171		337.602	0.179		337.596	0.193
	337.809	0.141		337.809	0.172		337.809	0.172		337.793	0.142		337.794	0.166		337.809	0.172		337.809	0.147		337.794	0.166		337.809	0.163			337.805	0.166		337.807	0.174		337.97	0.188		337.832	0.19		337.811	0.171		337.805	0.179		337.799	0.193
	338.012	0.141		338.012	0.171		338.012	0.171		337.996	0.142		337.997	0.165		338.012	0.172		338.012	0.146		337.997	0.165		338.012	0.162			338.008	0.166		338.01	0.174		338.173	0.188		338.035	0.19		338.014	0.171		338.008	0.179		338.002	0.192
	338.215	0.14		338.215	0.17		338.215	0.171		338.2	0.141		338.2	0.165		338.215	0.171		338.215	0.145		338.2	0.165		338.215	0.162			338.211	0.166		338.213	0.173		338.376	0.188		338.238	0.189		338.217	0.17		338.212	0.179		338.205	0.192
	338.418	0.14		338.418	0.169		338.418	0.17		338.403	0.141		338.403	0.165		338.418	0.171		338.418	0.145		338.403	0.165		338.418	0.162			338.414	0.166		338.416	0.173		338.579	0.188		338.442	0.189		338.42	0.17		338.415	0.178		338.409	0.192
	338.621	0.139		338.621	0.168		338.621	0.169		338.606	0.141		338.606	0.164		338.622	0.17		338.621	0.145		338.606	0.164		338.622	0.161			338.617	0.166		338.619	0.173		338.782	0.188		338.645	0.189		338.623	0.17		338.618	0.178		338.612	0.192
	338.824	0.139		338.825	0.168		338.825	0.169		338.809	0.14		338.809	0.164		338.825	0.17		338.824	0.144		338.809	0.164		338.825	0.161			338.82	0.165		338.822	0.172		338.986	0.188		338.848	0.189		338.826	0.169		338.821	0.178		338.815	0.191
	339.027	0.139		339.028	0.167		339.028	0.168		339.012	0.14		339.012	0.163		339.028	0.169		339.027	0.144		339.012	0.163		339.028	0.16			339.024	0.165		339.025	0.172		339.189	0.188		339.051	0.189		339.03	0.169		339.024	0.178		339.018	0.191
	339.23	0.138		339.231	0.166		339.231	0.168		339.215	0.139		339.215	0.163		339.231	0.169		339.231	0.144		339.215	0.163		339.231	0.16			339.227	0.165		339.228	0.172		339.392	0.187		339.254	0.188		339.233	0.169		339.227	0.178		339.221	0.191
	339.433	0.138		339.434	0.166		339.434	0.168		339.418	0.139		339.418	0.163		339.434	0.169		339.434	0.144		339.418	0.163		339.434	0.16			339.43	0.165		339.431	0.172		339.595	0.187		339.457	0.188		339.436	0.169		339.431	0.178		339.424	0.19
	339.637	0.138		339.637	0.166		339.637	0.168		339.621	0.139		339.621	0.162		339.637	0.168		339.637	0.144		339.621	0.162		339.637	0.159			339.633	0.165		339.634	0.171		339.798	0.187		339.66	0.188		339.639	0.169		339.634	0.178		339.627	0.19
	339.84	0.138		339.84	0.165		339.84	0.167		339.824	0.138		339.824	0.162		339.84	0.168		339.84	0.143		339.824	0.162		339.84	0.159			339.836	0.165		339.837	0.171		340.001	0.187		339.863	0.188		339.842	0.168		339.837	0.177		339.83	0.19
	340.043	0.137		340.043	0.165		340.043	0.167		340.027	0.138		340.027	0.162		340.043	0.168		340.043	0.143		340.027	0.162		340.043	0.159			340.039	0.165		340.041	0.171		340.204	0.187		340.066	0.188		340.045	0.168		340.04	0.177		340.033	0.19
	340.246	0.137		340.246	0.164		340.246	0.166		340.23	0.138		340.23	0.161		340.246	0.168		340.246	0.143		340.23	0.161		340.246	0.159			340.242	0.165		340.244	0.171		340.407	0.187		340.269	0.187		340.248	0.168		340.243	0.177		340.236	0.19
	340.449	0.136		340.449	0.164		340.449	0.166		340.433	0.137		340.433	0.161		340.449	0.167		340.449	0.142		340.433	0.161		340.449	0.158			340.445	0.165		340.447	0.171		340.61	0.187		340.472	0.187		340.451	0.168		340.446	0.177		340.439	0.19
	340.652	0.136		340.652	0.163		340.652	0.166		340.636	0.137		340.637	0.16		340.652	0.167		340.652	0.142		340.637	0.16		340.652	0.158			340.648	0.165		340.65	0.171		340.813	0.187		340.675	0.187		340.654	0.168		340.649	0.177		340.642	0.189
	340.855	0.136		340.855	0.163		340.855	0.166		340.84	0.136		340.84	0.16		340.855	0.167		340.855	0.142		340.84	0.16		340.855	0.158			340.851	0.165		340.853	0.171		341.016	0.187		340.878	0.187		340.857	0.168		340.852	0.177		340.846	0.189
	341.058	0.136		341.058	0.163		341.058	0.165		341.043	0.136		341.043	0.16		341.058	0.166		341.058	0.142		341.043	0.16		341.058	0.157			341.054	0.164		341.056	0.17		341.219	0.186		341.082	0.187		341.06	0.167		341.055	0.177		341.049	0.189
	341.261	0.135		341.261	0.162		341.261	0.165		341.246	0.136		341.246	0.16		341.261	0.166		341.261	0.141		341.246	0.16		341.262	0.157			341.257	0.164		341.259	0.17		341.422	0.186		341.285	0.187		341.263	0.167		341.258	0.177		341.252	0.189
	341.464	0.135		341.464	0.162		341.465	0.165		341.449	0.136		341.449	0.159		341.465	0.166		341.464	0.141		341.449	0.159		341.465	0.157			341.46	0.164		341.462	0.17		341.626	0.186		341.488	0.187		341.467	0.167		341.461	0.177		341.455	0.189
	341.667	0.135		341.668	0.162		341.668	0.165		341.652	0.135		341.652	0.159		341.668	0.166		341.667	0.141		341.652	0.159		341.668	0.157			341.664	0.164		341.665	0.17		341.829	0.186		341.691	0.186		341.67	0.167		341.664	0.176		341.658	0.188
	341.87	0.135		341.871	0.161		341.871	0.164		341.855	0.135		341.855	0.159		341.871	0.165		341.871	0.141		341.855	0.159		341.871	0.157			341.867	0.164		341.868	0.169		342.032	0.186		341.894	0.186		341.873	0.166		341.868	0.176		341.861	0.188
[truncated: 168 more rows]
[truncated: 4 more columns]

[truncated: 15 more sheets: Figure3C, Figure 4B, Figure 5A, Figure 5B, Figure 5C, Figure 5F, Figure 5G, Figure 6B, Figure 6C, Supplementary Figure 1, Supplementary Figure 3a, Supplementary Figure 3b, Supplementary Figure 3d, Supplementary Figure 4a, Supplemental FIgure 4b]
